# Supplementary material for: (E)-1-(3-Nitro­phen­yl)ethanone (2-methyl­phen­yl)hydrazone
Source: Acta Crystallogr Sect E Struct Rep Online. 2011 Sep 30;67(Pt 10):o2801. doi: 10.1107/S1600536811037846 (PMC3201279; doi:10.1107/S1600536811037846)
Supplement: Supplementary file 2 [file e-67-o2801-Isup2.hkl]

# 
# h,k,l, Fc-squared, Fo-squared, sigma(Fo-squared) and status flag 
# 
data_I
_shelx_title ' a in P2(1)/n' 
_shelx_refln_list_code          4 
_shelx_F_calc_maximum      187.09 
_exptl_crystal_F_000       568.00 
_reflns_d_resolution_high  0.8255 
 
loop_ 
 _symmetry_equiv_pos_as_xyz 
 'x, y, z' 
 '-x+1/2, y+1/2, -z+1/2' 
 '-x, -y, -z' 
 'x-1/2, -y-1/2, z-1/2' 
 
_cell_length_a     7.4763 
_cell_length_b    25.7420 
_cell_length_c     7.6564 
_cell_angle_alpha  90.000 
_cell_angle_beta  110.485 
_cell_angle_gamma  90.000 
 
_shelx_F_squared_multiplier     1.000 
 
loop_ 
 _refln_index_h 
 _refln_index_k 
 _refln_index_l 
 _refln_F_squared_calc 
 _refln_F_squared_meas 
 _refln_F_squared_sigma 
 _refln_observed_status 
   2   0   0      930.22     1203.14     66.82 o 
   4   0   0      854.20      881.88     49.59 o 
   6   0   0        2.19        0.69      1.25 o 
   1   1   0      463.56      492.81     30.98 o 
   2   1   0     3115.85     3972.44    154.83 o 
   3   1   0      199.43      215.44     13.64 o 
   4   1   0      118.92      119.73      5.60 o 
   5   1   0       65.77       70.31      5.51 o 
   6   1   0        0.00        0.78      1.25 o 
   0   2   0       20.81       13.69      1.25 o 
   1   2   0        2.38       -0.50      0.34 o 
   2   2   0    35002.45    42019.84   1634.23 o 
   3   2   0     1854.53     2335.33     91.34 o 
   4   2   0        5.61        6.13      3.68 o 
   5   2   0       19.99       14.83      3.49 o 
   6   2   0       31.88       30.16      2.35 o 
   8   2   0        4.45        4.91      3.45 o 
   1   3   0      558.25      631.23     27.36 o 
   2   3   0     7543.68     9883.75    315.41 o 
   3   3   0      970.92     1186.21     46.78 o 
   4   3   0      304.41      358.08     14.82 o 
   5   3   0      195.21      207.07      9.11 o 
   6   3   0        6.62        5.37      1.28 o 
   7   3   0        1.74       -2.97      2.33 o 
   8   3   0        2.33       -1.12      2.80 o 
   0   4   0      818.26      758.10     29.88 o 
   1   4   0     3493.06     3963.37    126.60 o 
   2   4   0     2530.31     3124.80    100.05 o 
   3   4   0     1607.42     2081.86     66.97 o 
   4   4   0     2534.26     3099.62     99.55 o 
   5   4   0      154.71      143.33      5.63 o 
   6   4   0        1.25       -1.25      0.90 o 
   7   4   0       11.89        8.49      3.49 o 
   8   4   0       13.28       12.80      4.18 o 
   1   5   0     1297.73     1318.13     49.01 o 
   2   5   0     1226.29     1443.66     46.37 o 
   3   5   0       15.76       17.22      1.95 o 
   4   5   0      391.04      462.47     15.68 o 
   5   5   0       36.40       35.72      2.28 o 
   6   5   0        2.01        4.56      1.22 o 
   7   5   0        0.15        1.81      2.89 o 
   8   5   0        4.44       -0.65      3.10 o 
   0   6   0     5507.89     4810.31    207.44 o 
   1   6   0      559.82      570.08     23.35 o 
   2   6   0      124.32      139.66      4.99 o 
   3   6   0      411.50      453.80     15.18 o 
   4   6   0      308.74      340.93     11.85 o 
   5   6   0        1.79        1.51      1.00 o 
   6   6   0      415.96      427.09     14.90 o 
   7   6   0       68.44       47.82      6.46 o 
   8   6   0        6.49       10.43      3.96 o 
   1   7   0      242.83      212.38      7.17 o 
   2   7   0      361.11      379.73     15.45 o 
   3   7   0       12.16       11.45      1.10 o 
   4   7   0      699.55      802.88     26.53 o 
   5   7   0      521.81      520.98     17.75 o 
   6   7   0       11.17       15.58      4.14 o 
   7   7   0        0.17        1.72      3.23 o 
   8   7   0        0.00        4.83      3.66 o 
   0   8   0      147.33      132.09      5.67 o 
   1   8   0        2.96        1.94      0.59 o 
   2   8   0      205.07      213.63      7.96 o 
   3   8   0      576.80      657.90     21.69 o 
   4   8   0      251.91      298.48     10.54 o 
   5   8   0      150.38      167.07      8.51 o 
   6   8   0        3.11        1.83      3.51 o 
   7   8   0        9.68       11.72      4.39 o 
   8   8   0       44.98       31.58      6.12 o 
   1   9   0      803.08      702.16     22.83 o 
   2   9   0       29.71       30.08      1.97 o 
   3   9   0      625.20      674.58     22.21 o 
   4   9   0       16.43       23.02      1.71 o 
   5   9   0        0.29       -1.22      0.88 o 
   6   9   0      149.46      155.79     14.91 o 
   7   9   0       34.93       37.87      6.38 o 
   8   9   0        9.55       11.76      4.65 o 
   0  10   0        0.50        1.72      0.99 o 
   1  10   0     1294.67     1226.31     39.58 o 
   2  10   0      625.28      588.17     27.14 o 
   3  10   0      177.23      208.75      7.47 o 
   4  10   0        2.79        4.11      0.97 o 
   5  10   0       38.05       40.88      3.12 o 
   6  10   0        3.59        2.98      1.64 o 
   7  10   0        1.25       -2.02      3.36 o 
   8  10   0        3.14       -2.11      3.71 o 
   1  11   0      224.19      248.24      8.51 o 
   2  11   0      103.42      113.80      4.33 o 
   3  11   0      181.13      191.02      8.76 o 
   4  11   0       17.28       17.78      1.57 o 
   5  11   0        6.94        9.96      2.13 o 
   6  11   0       14.78       11.41      2.08 o 
   7  11   0       28.13       29.86      5.82 o 
   0  12   0      873.21      858.44     48.21 o 
   1  12   0      442.93      414.39     13.84 o 
   2  12   0       29.81       28.86      1.76 o 
   3  12   0       26.99       28.68      1.81 o 
   4  12   0       17.26       15.99      1.52 o 
   5  12   0        2.46        0.77      0.99 o 
   6  12   0        0.38        0.29      1.40 o 
   7  12   0        4.18        2.63      3.58 o 
   1  13   0       59.51       64.34      2.86 o 
   2  13   0        7.00        5.11      1.30 o 
   3  13   0      145.03      142.22      7.86 o 
   4  13   0        2.44        2.36      0.90 o 
   5  13   0        0.60        0.22      0.91 o 
   6  13   0        1.30        2.02      1.48 o 
   7  13   0        0.44       -3.75      2.89 o 
   0  14   0        0.26        1.08      1.34 o 
   1  14   0       14.15       10.19      1.30 o 
   2  14   0      146.58      129.03      4.94 o 
   3  14   0       77.58       68.27      3.16 o 
   4  14   0        9.42        9.63      1.32 o 
   5  14   0       18.18       18.56      2.42 o 
   6  14   0        1.59        1.97      1.52 o 
   7  14   0        0.04        1.81      3.53 o 
   1  15   0       32.14       27.88      1.79 o 
   2  15   0      186.42      161.06      6.03 o 
   3  15   0        0.83        1.02      0.85 o 
   4  15   0       37.56       34.10      2.23 o 
   5  15   0        0.07       -0.32      1.58 o 
   6  15   0       12.33       14.87      2.80 o 
   7  15   0        5.86       10.47      4.57 o 
   0  16   0      171.12      142.90      9.43 o 
   1  16   0      105.39      100.95      4.16 o 
   2  16   0        1.21        2.52      1.05 o 
   3  16   0       14.98       15.77      1.53 o 
   4  16   0        6.29        7.62      1.34 o 
   5  16   0        1.84        2.08      1.13 o 
   6  16   0        0.41       -0.63      1.56 o 
   7  16   0       30.08       33.17      5.95 o 
   1  17   0       30.97       29.98      1.98 o 
   2  17   0       77.92       62.62      3.12 o 
   3  17   0        0.10        0.89      0.98 o 
   4  17   0        0.47        1.32      1.06 o 
   5  17   0        2.01        2.54      1.17 o 
   6  17   0        1.99       -2.30      1.54 o 
   7  17   0        0.02       -1.85      3.53 o 
   0  18   0      190.18      180.21     11.68 o 
   1  18   0        0.42        0.08      1.08 o 
   2  18   0        4.39        4.91      1.14 o 
   3  18   0        1.81        3.03      1.13 o 
   4  18   0       37.11       37.12      2.52 o 
   5  18   0       48.85       47.00      2.96 o 
   6  18   0        1.83        2.59      3.06 o 
   1  19   0       58.30       56.32      3.00 o 
   2  19   0       14.53       16.89      1.71 o 
   3  19   0        4.01        3.00      1.23 o 
   4  19   0        9.01        9.11      1.73 o 
   5  19   0        0.06        0.17      1.10 o 
   6  19   0        0.05       -1.96      3.45 o 
   0  20   0        1.08        3.06      2.20 o 
   1  20   0       19.76       25.44      2.03 o 
   2  20   0        1.74        2.33      1.17 o 
   3  20   0       27.48       25.25      2.15 o 
   4  20   0       37.73       39.51      2.69 o 
   5  20   0        0.18       -1.55      1.04 o 
   6  20   0        2.63        1.34      1.86 o 
   1  21   0        3.99        5.15      1.35 o 
   2  21   0       29.18       32.27      2.39 o 
   3  21   0       18.43       21.70      2.07 o 
   4  21   0        7.57       11.14      1.71 o 
   5  21   0        6.33        5.67      1.69 o 
   6  21   0        2.90        2.12      2.12 o 
   0  22   0       87.41       70.27      6.76 o 
   1  22   0      126.84      111.81      6.29 o 
   2  22   0       22.52       23.02      2.15 o 
   3  22   0        7.18        6.97      1.54 o 
   4  22   0        2.02        3.19      1.39 o 
   5  22   0        1.08        3.69      1.44 o 
   6  22   0        1.30        3.57      2.22 o 
   1  23   0        5.70        8.20      2.63 o 
   2  23   0        3.28        2.88      1.82 o 
   3  23   0        0.08       -0.49      1.28 o 
   4  23   0        1.80        3.31      1.44 o 
   5  23   0        0.76        1.13      1.40 o 
   0  24   0       12.61       11.85      3.49 o 
   1  24   0       69.19       67.24      4.77 o 
   2  24   0       67.14       67.94      3.78 o 
   3  24   0       29.28       24.23      2.35 o 
   4  24   0        0.00        2.19      1.40 o 
   5  24   0        0.02        0.57      1.40 o 
   1  25   0       30.47       34.76      3.49 o 
   2  25   0       38.12       37.21      2.85 o 
   3  25   0       22.03       24.11      2.41 o 
   4  25   0        5.94        5.75      1.70 o 
   5  25   0        0.52       -0.10      1.82 o 
   0  26   0       58.87       62.68      6.72 o 
   1  26   0       21.13       18.20      2.86 o 
   2  26   0        0.87        0.72      1.49 o 
   3  26   0       48.40       55.18      3.48 o 
   4  26   0       15.67       14.76      2.14 o 
   1  27   0        0.06       -0.36      2.05 o 
   2  27   0        0.58       -0.65      1.83 o 
   3  27   0        9.88        9.24      1.99 o 
   4  27   0       27.79       30.69      2.79 o 
   0  28   0       27.65       35.28      5.21 o 
   1  28   0       13.34       17.56      2.91 o 
   2  28   0        3.48        2.80      2.13 o 
   3  28   0        2.58        2.32      2.27 o 
   1  29   0        2.12        2.33      3.23 o 
   2  29   0        5.29        8.32      2.53 o 
   3  29   0        0.07        1.55      1.62 o 
   0  30   0        0.72       -4.07      2.71 o 
   1  30   0        2.82        4.29      2.41 o 
   2  30   0        6.24       11.96      2.77 o 
  -5   0   1       54.81       53.64      4.91 o 
  -3   0   1      408.33      536.36     30.76 o 
  -1   0   1      365.29      384.23     20.29 o 
   1   0   1    15352.40    16178.78    846.21 o 
   3   0   1      110.31       92.80      5.60 o 
  -8   1   1        0.68       -3.10      2.46 o 
  -7   1   1        1.40       -0.58      1.17 o 
  -6   1   1       22.59       21.95      2.27 o 
  -5   1   1       13.38       13.40      1.77 o 
  -4   1   1       83.92       96.13     10.38 o 
  -3   1   1      548.48      701.57     28.15 o 
  -2   1   1     1802.17     2244.75     87.78 o 
  -1   1   1        9.19       11.21      0.47 o 
   0   1   1     7978.99     7515.55    202.09 o 
   1   1   1      310.70      392.96     63.52 o 
   2   1   1      232.29      345.29     23.33 o 
   3   1   1        0.13        0.18      0.96 o 
   4   1   1        0.44        0.27      0.90 o 
  -8   2   1        5.53        1.34      2.89 o 
  -7   2   1        0.00       -0.86      1.06 o 
  -6   2   1        0.00        0.60      1.85 o 
  -5   2   1        0.11        0.95      0.97 o 
  -4   2   1      707.38      906.13     36.33 o 
  -3   2   1      288.55      336.15     13.95 o 
  -2   2   1    26163.76    32202.34   1028.07 o 
  -1   2   1     6525.89     6931.82    167.33 o 
   0   2   1      466.44      460.25     12.48 o 
   1   2   1     2878.49     4002.82    443.59 o 
   2   2   1      468.42      756.53     31.80 o 
   3   2   1     1133.39     1385.60    142.33 o 
   4   2   1       11.88        7.31      0.88 o 
   5   2   1        6.37        3.62      1.08 o 
   8   2   1        2.30        3.88      2.97 o 
  -8   3   1        1.25        4.27      3.40 o 
  -7   3   1        4.38        5.53      1.44 o 
  -6   3   1      103.18      103.98      4.75 o 
  -5   3   1        5.81        7.98      1.69 o 
  -4   3   1     1174.57     1397.79     45.39 o 
  -3   3   1       31.50       38.81      2.35 o 
  -2   3   1     2479.07     2996.66     81.73 o 
  -1   3   1     2524.23     2726.38     74.27 o 
   0   3   1      113.13      101.50      2.64 o 
   1   3   1      704.77      839.12     57.76 o 
   2   3   1      502.20      595.70     37.20 o 
   3   3   1        4.53        5.19      0.67 o 
   4   3   1       13.49       15.84      3.08 o 
   5   3   1        2.73        3.45      1.16 o 
   7   3   1        3.56        4.48      3.02 o 
   8   3   1        0.90        3.58      2.67 o 
  -8   4   1        0.10        1.85      3.27 o 
  -7   4   1       28.66       28.20      2.41 o 
  -6   4   1       76.66       80.56      4.64 o 
  -5   4   1        2.21        1.69      0.98 o 
  -4   4   1     3573.99     4539.27    145.55 o 
  -3   4   1      513.63      632.66     20.89 o 
  -2   4   1      631.09      749.19     20.72 o 
  -1   4   1      132.80      134.83      5.29 o 
   0   4   1     6859.82     6021.57    145.20 o 
   1   4   1      814.06      834.76     45.81 o 
   2   4   1       85.76      125.49     10.50 o 
   3   4   1      203.20      248.50      7.19 o 
   4   4   1      350.94      363.77     31.60 o 
   5   4   1      209.57      191.63     11.46 o 
   6   4   1       28.12       24.64      4.27 o 
   7   4   1       13.20       16.33      4.09 o 
   8   4   1        4.52        8.83      3.36 o 
  -8   5   1       17.74       13.70      4.39 o 
  -7   5   1       80.03       69.38      6.08 o 
  -6   5   1      345.14      362.52     12.99 o 
  -5   5   1       64.30       82.66      3.90 o 
  -4   5   1     2805.97     3480.25    111.82 o 
  -3   5   1      259.66      276.26      9.55 o 
  -2   5   1      372.06      364.25     10.28 o 
  -1   5   1      874.28      893.06     24.48 o 
   0   5   1      295.19      282.65      7.02 o 
   1   5   1     1505.19     1603.72    108.36 o 
   2   5   1       29.48       25.36      1.08 o 
   3   5   1      604.47      674.38     33.25 o 
   4   5   1      123.46      135.05      6.57 o 
   5   5   1       18.01       19.61      1.85 o 
   6   5   1       14.02       12.92      3.53 o 
   7   5   1       15.43       13.53      3.96 o 
  -8   6   1        9.93       11.68      4.48 o 
  -7   6   1        3.59        3.95      1.44 o 
  -6   6   1      440.21      448.66     15.77 o 
  -5   6   1      283.26      337.16     11.97 o 
  -4   6   1        0.01       -0.83      1.69 o 
  -3   6   1      178.93      189.47      5.72 o 
  -2   6   1     1779.96     1876.53     51.36 o 
  -1   6   1      472.90      436.47     12.15 o 
   0   6   1      512.18      455.25     11.18 o 
   1   6   1     1544.10     1542.49     52.09 o 
   2   6   1       33.27       48.76      2.78 o 
   3   6   1      213.81      224.48     11.97 o 
   4   6   1       67.35       67.62      3.01 o 
   5   6   1      191.23      210.48      9.51 o 
   6   6   1        5.87        9.91      3.14 o 
   7   6   1       29.52       27.23      5.30 o 
  -8   7   1       38.06       34.81      6.29 o 
  -7   7   1       33.14       35.11      4.29 o 
  -6   7   1      236.77      250.88     11.49 o 
  -5   7   1       23.01       28.22      2.18 o 
  -4   7   1        3.43        4.74      1.72 o 
  -3   7   1      457.07      502.35     14.21 o 
  -2   7   1      153.18      146.29      4.35 o 
  -1   7   1      723.90      746.09     20.56 o 
   0   7   1      434.51      423.60     10.45 o 
   1   7   1       23.89       24.26      0.95 o 
   2   7   1        0.07        0.05      0.37 o 
   3   7   1       21.50       17.26      0.99 o 
   4   7   1        7.64        9.65      1.18 o 
   5   7   1        8.63       10.30      1.55 o 
   7   7   1        6.90        1.34      3.40 o 
  -8   8   1       47.65       47.65      7.02 o 
  -7   8   1       13.58       14.98      2.52 o 
  -6   8   1        0.19       -0.25      1.42 o 
  -5   8   1        9.52        9.21      1.43 o 
  -4   8   1       53.62       67.80      2.62 o 
  -3   8   1      176.31      183.78      5.54 o 
  -2   8   1     1012.57     1026.84     37.78 o 
  -1   8   1      859.66      819.47     22.59 o 
   0   8   1      677.57      618.73     15.18 o 
   1   8   1      345.04      358.26     11.73 o 
   2   8   1      272.17      265.87      6.86 o 
   3   8   1       68.89       60.18      3.13 o 
   4   8   1      153.43      188.69      6.94 o 
   5   8   1       30.95       33.69      2.60 o 
   6   8   1        6.18        6.12      3.45 o 
   7   8   1        3.22        2.67      3.66 o 
  -8   9   1       26.64       22.14      5.34 o 
  -7   9   1       16.46       18.49      2.66 o 
  -6   9   1       24.26       21.15      2.10 o 
  -5   9   1      173.16      194.61      7.46 o 
  -4   9   1        0.02        0.21      0.54 o 
  -3   9   1       12.35        9.81      0.70 o 
  -2   9   1        5.99        6.05      0.54 o 
  -1   9   1      397.88      425.37     11.94 o 
   0   9   1       64.85       53.88      1.66 o 
   1   9   1      136.12      121.81      3.30 o 
   2   9   1       83.03       82.30      2.64 o 
   3   9   1      702.23      767.62     31.10 o 
   4   9   1      215.06      229.75      8.28 o 
   5   9   1        2.58        3.75      1.64 o 
   6   9   1        0.97        1.68      3.02 o 
   7   9   1        9.53        4.44      3.92 o 
  -8  10   1        0.04       -0.39      3.88 o 
  -7  10   1       32.93       30.28      3.99 o 
  -6  10   1        0.96        1.56      1.18 o 
  -5  10   1        0.66       -0.31      0.65 o 
  -4  10   1      149.69      154.88      7.70 o 
  -3  10   1       15.04       17.79      1.10 o 
  -2  10   1      106.35       90.00      2.88 o 
  -1  10   1       20.34       21.79      1.10 o 
   0  10   1      100.02       72.97      2.15 o 
   1  10   1      661.52      693.00     17.04 o 
   2  10   1     1370.29     1419.04     34.64 o 
   3  10   1        2.92        4.78      1.26 o 
   4  10   1        0.40        0.38      0.74 o 
   5  10   1        0.87        0.92      1.17 o 
   6  10   1       12.54        1.85      3.19 o 
   7  10   1        0.80       -2.93      3.27 o 
  -8  11   1       35.51       33.65      6.29 o 
  -7  11   1        0.09        1.18      1.73 o 
  -6  11   1        1.42        2.22      1.23 o 
  -5  11   1       62.71       72.37      3.60 o 
  -4  11   1        0.08        0.52      0.43 o 
  -3  11   1        0.13        0.36      0.63 o 
  -2  11   1       96.58       94.43      3.14 o 
  -1  11   1        7.15        6.53      0.63 o 
   0  11   1        0.16       -0.56      0.37 o 
   1  11   1      710.68      736.26     18.16 o 
   2  11   1      414.74      502.90     14.37 o 
   3  11   1      132.46      126.80      4.95 o 
   4  11   1       22.03       26.22      1.87 o 
   5  11   1        3.60        1.41      1.30 o 
   6  11   1        6.80        5.69      3.75 o 
   7  11   1        5.25        1.08      3.45 o 
  -8  12   1        0.71       -0.26      3.83 o 
  -7  12   1        4.61        0.96      1.83 o 
  -6  12   1        9.51       12.89      1.79 o 
  -5  12   1       23.18       27.12      2.12 o 
  -4  12   1       12.83       11.31      1.31 o 
  -3  12   1        0.42        0.33      0.66 o 
  -2  12   1       53.01       50.27      2.39 o 
  -1  12   1      916.65      862.77     23.90 o 
   0  12   1     1132.57     1222.49     29.88 o 
   1  12   1      805.74      859.67     21.12 o 
   2  12   1        0.65        0.57      0.78 o 
   3  12   1      207.78      212.46      7.68 o 
   4  12   1      131.33      127.93      5.62 o 
   5  12   1        5.31        6.86      1.65 o 
   6  12   1        0.77        1.34      3.02 o 
   7  12   1        3.80        4.91      3.92 o 
  -7  13   1       11.40       11.75      2.84 o 
  -6  13   1       35.57       39.60      2.79 o 
  -5  13   1        8.12       12.17      1.59 o 
  -4  13   1        0.03        0.53      0.83 o 
  -3  13   1        9.58        8.64      1.11 o 
  -2  13   1       91.28       81.51      3.60 o 
  -1  13   1     1194.56     1174.81     32.40 o 
   0  13   1     1222.53     1341.50     32.75 o 
   1  13   1      151.67      148.34      4.05 o 
   2  13   1       53.88       55.22      3.88 o 
   3  13   1       26.51       32.70      2.14 o 
   4  13   1        0.01        0.07      1.18 o 
   5  13   1        9.45        9.29      1.87 o 
   6  13   1        0.83        5.17      3.79 o 
   7  13   1        0.36       -3.19      3.40 o 
  -7  14   1        2.68        0.89      1.75 o 
  -6  14   1        8.12       11.97      1.81 o 
  -5  14   1        2.15        0.69      1.02 o 
  -4  14   1        1.26        3.31      1.00 o 
  -3  14   1      233.78      219.11      7.91 o 
  -2  14   1      232.66      204.98      7.34 o 
  -1  14   1       78.74       70.97      2.55 o 
   0  14   1       56.33       33.19      1.41 o 
   1  14   1      190.46      165.78      5.01 o 
   2  14   1      234.40      237.70      8.45 o 
   3  14   1      141.69      160.40      8.65 o 
   4  14   1       10.38        7.60      1.30 o 
   5  14   1       18.92       15.99      2.25 o 
   6  14   1        0.63       -0.95      3.19 o 
   7  14   1        9.94       12.36      4.74 o 
  -7  15   1        4.94        8.09      2.41 o 
  -6  15   1       29.77       32.08      2.62 o 
  -5  15   1       86.29       91.74      4.85 o 
  -4  15   1       26.48       30.94      2.12 o 
  -3  15   1      263.06      237.91      8.53 o 
  -2  15   1       95.49      105.04      4.26 o 
  -1  15   1       31.85       28.91      2.26 o 
   0  15   1       95.52       92.08      3.15 o 
   1  15   1       34.83       36.36      1.65 o 
   2  15   1       53.95       50.34      2.68 o 
   3  15   1       30.01       30.19      2.09 o 
   4  15   1        4.42        3.65      1.18 o 
   5  15   1       46.78       46.76      3.69 o 
   6  15   1        3.93        5.17      3.79 o 
   7  15   1        3.58        4.70      4.09 o 
  -7  16   1       18.79       14.04      2.71 o 
  -6  16   1       54.25       60.83      4.04 o 
  -5  16   1        0.11        3.76      1.25 o 
  -4  16   1      202.15      199.33      7.50 o 
  -3  16   1       38.11       35.42      2.35 o 
  -2  16   1       36.50       30.71      1.99 o 
  -1  16   1        2.73        1.70      1.16 o 
   0  16   1       63.04       52.05      2.14 o 
   1  16   1       54.29       56.31      2.13 o 
   2  16   1       10.66       14.11      1.55 o 
   3  16   1        0.51        3.08      1.17 o 
   4  16   1        5.26        5.51      1.31 o 
   5  16   1       48.10       46.88      3.81 o 
   6  16   1        0.13        2.02      3.49 o 
  -7  17   1        0.10       -1.97      1.81 o 
  -6  17   1        4.89        3.17      1.45 o 
  -5  17   1        1.91        6.41      1.40 o 
  -4  17   1      170.53      146.44      5.87 o 
  -3  17   1        1.91        3.32      1.06 o 
  -2  17   1      270.80      238.07      8.56 o 
  -1  17   1       49.12       49.16      3.34 o 
   0  17   1        5.47        5.25      0.86 o 
   1  17   1        1.16        3.05      0.61 o 
   2  17   1       26.79       21.32      2.24 o 
   3  17   1       36.86       34.88      4.07 o 
   4  17   1        2.08        1.16      1.14 o 
   5  17   1        8.22        6.01      2.26 o 
   6  17   1        0.05        2.15      3.66 o 
  -7  18   1        1.26        1.01      2.08 o 
  -6  18   1       36.05       33.11      2.69 o 
  -5  18   1      103.18       97.00      6.28 o 
  -4  18   1      109.46      110.18      4.81 o 
  -3  18   1       57.03       44.32      2.59 o 
  -2  18   1      132.47      114.53      4.77 o 
  -1  18   1        1.00        0.35      1.18 o 
   0  18   1       38.81       30.75      2.64 o 
   1  18   1        9.01       13.15      1.36 o 
   2  18   1       37.56       42.06      2.59 o 
   3  18   1        2.52        1.83      1.20 o 
   4  18   1        2.96        3.99      1.32 o 
   5  18   1       28.62       31.05      3.27 o 
   6  18   1        0.03        3.45      3.88 o 
  -7  19   1        0.01       -4.09      3.25 o 
  -6  19   1       11.89       13.32      1.95 o 
  -5  19   1       31.92       29.02      2.42 o 
  -4  19   1       14.29       11.01      1.66 o 
  -3  19   1       79.60       76.54      3.72 o 
  -2  19   1       96.15       88.68      4.03 o 
  -1  19   1       46.97       51.68      3.57 o 
   0  19   1        0.45        0.76      1.06 o 
   1  19   1       67.60       63.39      3.24 o 
   2  19   1       25.16       22.80      2.03 o 
   3  19   1        5.07        8.36      1.56 o 
   4  19   1        2.35        2.84      1.30 o 
   5  19   1       28.06       25.28      3.08 o 
   6  19   1        0.11        1.64      4.09 o 
  -6  20   1        1.57        1.28      1.40 o 
  -5  20   1        4.20        1.61      1.25 o 
  -4  20   1       13.54       16.64      3.08 o 
  -3  20   1      351.46      321.46     11.49 o 
  -2  20   1      372.02      348.30     12.31 o 
  -1  20   1        4.01        3.47      1.56 o 
   0  20   1       85.88       94.08      3.96 o 
   1  20   1        0.61        4.10      1.25 o 
   2  20   1       12.39       14.41      1.76 o 
   3  20   1       45.44       39.18      3.65 o 
   4  20   1        0.01        0.31      1.27 o 
   5  20   1       16.88       15.67      7.56 o 
   6  20   1        1.45        5.08      4.05 o 
  -6  21   1        7.00        7.57      2.30 o 
  -5  21   1        1.62        2.03      1.33 o 
  -4  21   1        8.52        8.02      1.55 o 
  -3  21   1       62.14       54.83      3.16 o 
  -2  21   1       56.04       60.63      3.47 o 
  -1  21   1      278.01      282.10     12.67 o 
   0  21   1       49.44       56.12      2.87 o 
   1  21   1        1.19        1.93      1.24 o 
   2  21   1        8.87        9.17      1.66 o 
   3  21   1       68.02       60.48      3.43 o 
   4  21   1        0.38        1.05      1.39 o 
   5  21   1        4.51        3.41      3.17 o 
  -6  22   1        0.77        1.65      1.45 o 
  -5  22   1       19.83       16.32      2.05 o 
  -4  22   1       38.41       35.30      2.60 o 
  -3  22   1        3.58        2.43      1.22 o 
  -2  22   1       29.10       34.75      2.51 o 
  -1  22   1      367.24      380.56     16.57 o 
   0  22   1      382.37      391.74     16.96 o 
   1  22   1        3.60        3.27      1.44 o 
   2  22   1        4.28        3.48      1.46 o 
   3  22   1        3.80        0.96      1.42 o 
   4  22   1        0.10        0.67      1.33 o 
   5  22   1        3.14        2.75      2.56 o 
  -5  23   1        0.20       -0.63      1.23 o 
  -4  23   1        3.74        2.76      1.40 o 
  -3  23   1       17.56       16.86      1.95 o 
  -2  23   1        7.49        5.90      1.46 o 
  -1  23   1       32.74       32.97      3.42 o 
   0  23   1      232.15      228.04     10.78 o 
   1  23   1      212.07      212.28      9.34 o 
   2  23   1       49.33       47.63      3.08 o 
   3  23   1       11.59       10.62      1.87 o 
   4  23   1        1.50        0.82      1.43 o 
   5  23   1        0.01       -1.30      2.03 o 
  -5  24   1        2.27        1.33      1.40 o 
  -4  24   1        1.53        1.04      1.32 o 
  -3  24   1       10.44       10.56      1.73 o 
  -2  24   1       63.86       56.87      4.31 o 
  -1  24   1       27.41       27.11      3.02 o 
   0  24   1        2.89        6.70      2.18 o 
   1  24   1      136.35      155.40      6.59 o 
   2  24   1      177.57      174.26      8.18 o 
   3  24   1        0.01        0.05      1.54 o 
   4  24   1        0.02        0.61      1.76 o 
  -5  25   1        7.45        9.64      1.87 o 
  -4  25   1        1.29        0.99      2.35 o 
  -3  25   1        0.20        1.77      1.34 o 
  -2  25   1        9.91       11.08      2.99 o 
  -1  25   1       30.22       30.83      4.98 o 
   0  25   1        0.18        1.33      1.95 o 
   1  25   1       42.97       41.86      3.96 o 
   2  25   1       58.71       60.58      3.70 o 
   3  25   1        3.73        6.36      1.80 o 
   4  25   1       45.99       44.15      3.24 o 
  -4  26   1        1.89        2.32      1.53 o 
  -3  26   1        0.41        0.57      1.39 o 
  -2  26   1       19.48       19.57      3.10 o 
  -1  26   1        1.51        0.04      1.90 o 
   0  26   1       38.09       39.06      3.81 o 
   1  26   1       13.71       10.68      3.71 o 
   2  26   1        6.59       10.38      2.51 o 
   3  26   1       57.82       58.03      3.70 o 
   4  26   1       43.37       52.86      4.91 o 
  -4  27   1        1.27        0.00      1.71 o 
  -3  27   1       47.24       59.57      4.44 o 
  -2  27   1        5.80        8.40      2.27 o 
  -1  27   1        0.06       -2.05      1.78 o 
   0  27   1        0.00       -0.24      2.04 o 
   1  27   1       12.33       12.84      2.88 o 
   2  27   1        0.89        2.92      1.77 o 
   3  27   1       11.43       14.23      2.24 o 
  -3  28   1        0.91        0.77      1.84 o 
  -2  28   1        0.05       -1.20      1.78 o 
  -1  28   1        0.14       -2.30      2.35 o 
   0  28   1       12.40       16.42      3.03 o 
   1  28   1        4.58        5.87      2.59 o 
   2  28   1        5.09        5.23      1.89 o 
   3  28   1        0.22        2.92      1.73 o 
  -3  29   1        0.08       -0.80      1.72 o 
  -2  29   1        0.79        1.84      2.05 o 
  -1  29   1        3.21        6.97      2.34 o 
   0  29   1        0.08        0.74      2.15 o 
   1  29   1        0.76        0.18      2.74 o 
   2  29   1        0.55       -0.30      1.87 o 
  -2  30   1        0.77       -0.98      4.80 o 
  -1  30   1        0.25        0.85      2.99 o 
   0  30   1        0.02        0.62      2.24 o 
   1  30   1        0.19       -0.82      2.32 o 
  -8   0   2        0.45        0.45      1.58 o 
  -6   0   2      148.77      163.58     11.59 o 
  -4   0   2      816.69     1004.06     57.08 o 
  -2   0   2     1892.56     1802.90     56.88 o 
   0   0   2      140.96      115.60      4.78 o 
   2   0   2      596.91      777.45     41.75 o 
   4   0   2       19.25       19.73      3.14 o 
  -8   1   2       37.67       31.68      3.50 o 
  -7   1   2        3.68        3.29      1.27 o 
  -6   1   2        0.06        0.05      1.07 o 
  -5   1   2       72.24       82.11      3.89 o 
  -4   1   2        0.86        0.28      0.84 o 
  -3   1   2       19.11       20.33      1.01 o 
  -2   1   2      623.92      583.72     13.22 o 
  -1   1   2      367.49      319.80      8.89 o 
   0   1   2       88.63       69.89      2.15 o 
   1   1   2        0.34        0.47      0.31 o 
   2   1   2       41.74       49.61      5.13 o 
   3   1   2      110.94      133.94      7.19 o 
   4   1   2       54.72       72.44      4.17 o 
  -8   2   2       12.04       10.68      2.02 o 
  -7   2   2        5.87        8.36      1.67 o 
  -6   2   2       41.12       43.09      2.87 o 
  -5   2   2        8.23       12.39      1.59 o 
  -4   2   2       54.78       49.61      2.72 o 
  -3   2   2        1.37        1.68      0.53 o 
  -2   2   2       37.71       33.38      1.47 o 
  -1   2   2      201.00      203.39      5.79 o 
   0   2   2     1250.29     1109.93     29.97 o 
   1   2   2       44.87       39.51      1.63 o 
   2   2   2      199.03      248.76     25.16 o 
   3   2   2      426.36      491.04     27.36 o 
   4   2   2      144.58      165.96      7.63 o 
  -8   3   2        2.00        0.17      1.41 o 
  -7   3   2        0.02        1.37      1.23 o 
  -6   3   2      100.57      111.89      5.14 o 
  -5   3   2      276.03      354.88     12.59 o 
  -4   3   2      168.19      221.21      6.82 o 
  -3   3   2       47.31       31.88      1.75 o 
  -2   3   2       81.70       69.35      2.06 o 
  -1   3   2       13.93       13.07      0.69 o 
   0   3   2     1382.06     1305.75     35.22 o 
   1   3   2      291.69      301.18     24.85 o 
   2   3   2      196.31      180.63      9.43 o 
   3   3   2       48.29       47.07      4.04 o 
   4   3   2       60.82       57.03      3.81 o 
  -8   4   2        8.20        5.89      1.77 o 
  -7   4   2        2.29        2.02      1.37 o 
  -6   4   2       45.52       56.57      4.31 o 
  -5   4   2       91.29      113.68      4.96 o 
  -4   4   2       79.94      100.09      3.53 o 
  -3   4   2       51.51       47.11      1.89 o 
  -2   4   2      921.14      904.88     22.17 o 
  -1   4   2      246.47      206.77      6.73 o 
   0   4   2        0.88        0.51      0.28 o 
   1   4   2       30.30       33.23      1.40 o 
   2   4   2      364.94      321.96     14.88 o 
   3   4   2        8.08        7.04      0.87 o 
   4   4   2       31.90       32.61      1.92 o 
   7   4   2       36.54       40.58      5.95 o 
  -8   5   2        0.67       -0.35      1.43 o 
  -7   5   2       52.00       54.64      4.25 o 
  -6   5   2      174.98      178.79      7.24 o 
  -5   5   2       13.77       17.62      1.44 o 
  -4   5   2       64.78       61.31      2.86 o 
  -3   5   2     1455.48     1681.50     53.04 o 
  -2   5   2      554.67      581.42     14.38 o 
  -1   5   2      437.93      459.13     11.36 o 
   0   5   2      374.34      342.58     10.86 o 
   1   5   2      506.06      535.44     22.89 o 
   2   5   2      117.21       93.05      4.33 o 
   3   5   2        5.34        7.17      0.90 o 
   4   5   2       32.82       32.01      1.91 o 
   6   5   2        0.35        4.83      2.76 o 
   7   5   2        4.30        8.14      3.19 o 
  -8   6   2       14.88       14.24      2.77 o 
  -7   6   2        7.58        8.17      1.47 o 
  -6   6   2       98.56      101.42      4.04 o 
  -5   6   2      170.52      189.90      6.17 o 
  -4   6   2      523.25      593.19     16.88 o 
  -3   6   2      141.91      147.63      4.57 o 
  -2   6   2      188.01      206.89      5.39 o 
  -1   6   2      160.44      138.38      3.65 o 
   0   6   2      690.05      691.86     16.98 o 
   1   6   2       32.96       34.59      2.16 o 
   2   6   2       18.52       17.50      1.60 o 
   3   6   2       45.70       55.09      2.24 o 
   4   6   2        1.52        2.13      0.76 o 
   5   6   2       34.49       39.20      5.17 o 
   6   6   2      122.96      122.57     10.17 o 
   7   6   2       16.02       12.06      3.88 o 
  -8   7   2       56.44       63.97      4.98 o 
  -7   7   2        2.99        2.06      2.20 o 
  -6   7   2      211.04      231.47      7.54 o 
  -5   7   2      145.38      163.87      5.44 o 
  -4   7   2      495.43      501.56     14.38 o 
  -3   7   2      578.58      635.97     17.80 o 
  -2   7   2      531.50      586.28     16.35 o 
  -1   7   2      206.67      169.65      4.53 o 
   0   7   2      739.41      759.13     18.65 o 
   1   7   2       41.05       32.38      1.32 o 
   2   7   2       19.06       23.07      1.36 o 
   3   7   2      112.74       94.81      3.34 o 
   4   7   2        0.10        1.07      0.76 o 
   5   7   2       17.91       20.33      4.09 o 
   6   7   2       42.69       33.39      5.43 o 
   7   7   2        0.23        0.30      2.93 o 
  -8   8   2       67.48       68.23      5.28 o 
  -7   8   2       13.97       14.10      2.03 o 
  -6   8   2      167.78      176.62      6.03 o 
  -5   8   2       20.44       23.97      1.60 o 
  -4   8   2        1.74        1.97      0.62 o 
  -3   8   2     1098.92     1095.12     30.29 o 
  -2   8   2       45.63       48.99      2.04 o 
  -1   8   2      398.91      429.35     10.73 o 
   0   8   2      838.63      832.97     20.42 o 
   1   8   2       49.39       40.55      1.45 o 
   2   8   2       22.62       21.72      1.10 o 
   3   8   2       28.12       33.96      1.51 o 
   4   8   2      108.68      124.38      4.34 o 
   5   8   2        0.04       -0.30      2.41 o 
   6   8   2        6.43        4.57      3.27 o 
   7   8   2        1.15        3.19      3.62 o 
  -8   9   2       45.16       34.28      3.81 o 
  -7   9   2       15.26       20.74      2.33 o 
  -6   9   2       34.26       35.24      2.73 o 
  -5   9   2        3.66        5.51      0.92 o 
  -4   9   2       43.25       43.05      1.87 o 
  -3   9   2       35.82       32.83      1.71 o 
  -2   9   2     1021.03     1068.83     29.48 o 
  -1   9   2     1146.15     1178.86     28.80 o 
   0   9   2      458.19      429.76     10.75 o 
   1   9   2       78.62       78.56      2.38 o 
   2   9   2        3.27        3.82      0.63 o 
   3   9   2       59.03       61.50      2.43 o 
   4   9   2       97.91       85.43      3.32 o 
   5   9   2        2.97        3.83      2.93 o 
   6   9   2       21.36       14.48      4.31 o 
   7   9   2        4.59        1.68      3.58 o 
  -8  10   2        7.63        6.90      2.53 o 
  -7  10   2        1.20       -0.68      1.28 o 
  -6  10   2        0.11        0.23      1.50 o 
  -5  10   2        7.75        7.36      0.94 o 
  -4  10   2        0.92        1.56      0.54 o 
  -3  10   2      118.08      104.11      3.37 o 
  -2  10   2      187.36      190.23      5.69 o 
  -1  10   2     1967.67     2100.02     56.61 o 
   0  10   2      212.66      180.91      4.79 o 
   1  10   2       32.89       37.03      1.45 o 
   2  10   2        0.63        0.16      0.63 o 
   3  10   2      153.94      139.23      5.24 o 
   4  10   2       15.36       16.02      1.40 o 
   5  10   2        0.13       -1.77      2.54 o 
   6  10   2        2.41        2.11      3.14 o 
   7  10   2        1.03        3.75      4.05 o 
  -8  11   2       26.39       27.61      3.55 o 
  -7  11   2       19.47       22.56      2.42 o 
  -6  11   2        1.73        1.42      1.18 o 
  -5  11   2       57.93       61.50      3.23 o 
  -4  11   2       15.04       16.59      1.03 o 
  -3  11   2       42.67       40.31      2.55 o 
  -2  11   2      327.46      312.60      9.04 o 
  -1  11   2       35.04       33.82      1.54 o 
   0  11   2      453.90      451.90     11.33 o 
   1  11   2     1802.35     1840.44     44.85 o 
   2  11   2       44.19       53.14      2.08 o 
   3  11   2        2.09        3.79      0.74 o 
   4  11   2        0.02       -0.11      0.77 o 
   5  11   2        3.06        4.05      3.19 o 
   6  11   2        0.22       -1.64      2.93 o 
   7  11   2        0.47       -3.66      3.23 o 
  -8  12   2        8.57        6.36      2.52 o 
  -7  12   2        0.00       -0.99      1.35 o 
  -6  12   2       26.01       24.79      2.29 o 
  -5  12   2        0.00       -0.45      0.87 o 
  -4  12   2       11.10       11.04      0.87 o 
  -3  12   2       22.35       26.44      1.29 o 
  -2  12   2      110.92      128.00      4.07 o 
  -1  12   2        1.93        5.17      0.70 o 
   0  12   2        3.95        3.46      0.52 o 
   1  12   2     1241.11     1274.46     31.22 o 
   2  12   2      189.18      169.67      4.73 o 
   3  12   2       13.86       14.96      1.16 o 
   4  12   2       11.60       11.67      1.99 o 
   5  12   2       12.23       12.67      3.96 o 
   6  12   2        0.34       -4.05      2.71 o 
  -8  13   2       10.07        9.24      2.76 o 
  -7  13   2       14.12       15.63      2.18 o 
  -6  13   2       68.79       79.28      4.08 o 
  -5  13   2        1.28        2.60      1.08 o 
  -4  13   2        0.04        1.09      0.83 o 
  -3  13   2       18.20       16.14      1.05 o 
  -2  13   2      140.22      129.08      4.12 o 
  -1  13   2      322.27      336.81      9.63 o 
   0  13   2       44.17       47.50      1.70 o 
   1  13   2      109.26      110.21      7.17 o 
   2  13   2       27.58       32.45      2.53 o 
   3  13   2      165.20      169.80      4.89 o 
   4  13   2        4.91        4.36      1.72 o 
   5  13   2        1.93        3.71      3.14 o 
   6  13   2        7.39        3.02      3.49 o 
  -8  14   2        4.44        3.13      2.43 o 
  -7  14   2        0.10       -0.77      1.35 o 
  -6  14   2       17.18       18.90      2.10 o 
  -5  14   2       55.34       63.67      3.34 o 
  -4  14   2        2.56        4.26      1.63 o 
  -3  14   2      146.82      121.29      3.96 o 
  -2  14   2       55.80       57.22      2.24 o 
  -1  14   2       12.59       12.34      0.98 o 
   0  14   2      267.09      302.02      7.84 o 
   1  14   2       26.67       31.10      1.46 o 
   2  14   2        2.98        3.71      0.67 o 
   3  14   2      228.94      223.85      7.14 o 
   4  14   2       31.98       24.94      2.71 o 
   5  14   2       12.65       15.42      4.57 o 
   6  14   2        8.66       16.37      4.87 o 
  -7  15   2       31.06       35.32      3.00 o 
  -6  15   2       37.35       41.62      2.95 o 
  -5  15   2        1.15        0.46      1.07 o 
  -4  15   2      263.44      242.12      8.85 o 
  -3  15   2      323.54      308.54      9.08 o 
  -2  15   2      190.73      190.02      5.86 o 
  -1  15   2      171.68      149.28      4.70 o 
   0  15   2        0.02        0.90      0.57 o 
   1  15   2       46.68       52.15      1.91 o 
   2  15   2        3.77        4.41      0.70 o 
   3  15   2        0.24        1.90      1.07 o 
   4  15   2        0.76        2.11      1.68 o 
   5  15   2        6.28       11.03      4.14 o 
   6  15   2       15.22       18.74      5.00 o 
  -7  16   2       55.76       60.39      3.82 o 
  -6  16   2       80.07       76.45      4.10 o 
  -5  16   2       36.66       30.27      3.02 o 
  -4  16   2       10.38        9.88      1.81 o 
  -3  16   2       25.04       28.28      2.00 o 
  -2  16   2       64.10       59.70      2.38 o 
  -1  16   2       36.69       36.37      1.73 o 
   0  16   2       59.55       63.77      2.20 o 
   1  16   2        1.06        0.64      0.55 o 
   2  16   2      105.22      101.17      3.81 o 
   3  16   2       22.08       15.64      1.77 o 
   4  16   2       50.65       53.75      7.86 o 
   5  16   2        2.47        2.15      3.23 o 
   6  16   2       11.57       12.71      4.57 o 
  -7  17   2       30.56       30.17      2.79 o 
  -6  17   2        3.84        4.63      1.57 o 
  -5  17   2      366.67      344.40     12.34 o 
  -4  17   2       41.75       41.69      3.32 o 
  -3  17   2        0.11        0.08      0.87 o 
  -2  17   2        5.44        3.86      0.77 o 
  -1  17   2      199.79      213.97      6.50 o 
   0  17   2       39.13       43.58      1.75 o 
   1  17   2       51.35       52.19      1.96 o 
   2  17   2        2.77        2.60      1.08 o 
   3  17   2        6.85        6.90      2.65 o 
   4  17   2       16.35       16.98      3.73 o 
   5  17   2        6.94        7.07      4.14 o 
   6  17   2        2.40        1.42      3.62 o 
  -7  18   2        1.78        1.50      1.60 o 
  -6  18   2       45.79       41.56      3.04 o 
  -5  18   2       99.72      103.63      4.90 o 
  -4  18   2      505.82      471.56     16.29 o 
  -3  18   2        5.01        5.61      1.25 o 
  -2  18   2        9.09        9.23      1.69 o 
  -1  18   2       89.86       92.52      3.31 o 
   0  18   2       60.74       60.88      2.20 o 
   1  18   2        6.79        7.27      1.16 o 
   2  18   2        1.19        0.92      1.24 o 
   3  18   2       15.44       17.64      1.88 o 
   4  18   2       27.63       30.27     10.12 o 
   5  18   2        0.15       -0.65      3.32 o 
  -7  19   2       20.74       20.94      2.56 o 
  -6  19   2        0.13        0.50      1.34 o 
  -5  19   2       18.29       14.39      1.92 o 
  -4  19   2      114.42      104.23      6.38 o 
  -3  19   2      332.71      310.97     11.15 o 
  -2  19   2      134.52      118.82      6.31 o 
  -1  19   2       13.95       15.51      1.21 o 
   0  19   2        0.06        0.56      0.54 o 
   1  19   2        0.55        1.03      0.93 o 
   2  19   2       51.47       55.41      4.87 o 
   3  19   2        3.34        2.91      1.40 o 
   4  19   2        2.69        1.31      1.98 o 
   5  19   2       21.60       15.81      5.08 o 
  -6  20   2        9.53        6.99      1.73 o 
  -5  20   2        0.48        0.16      1.11 o 
  -4  20   2       22.27       20.74      2.00 o 
  -3  20   2      246.10      236.18      8.80 o 
  -2  20   2      710.71      698.98     28.80 o 
  -1  20   2        6.91        6.21      1.25 o 
   0  20   2       10.37       13.82      1.06 o 
   1  20   2        3.37        7.75      1.47 o 
   2  20   2       22.83       21.33      2.10 o 
   3  20   2       15.64       16.07      3.25 o 
   4  20   2        8.42        7.76      2.37 o 
   5  20   2        2.25        2.80      3.75 o 
  -6  21   2        0.54       -0.03      1.30 o 
  -5  21   2        5.78        7.35      1.59 o 
  -4  21   2       12.44       10.92      1.67 o 
  -3  21   2        1.01        1.52      1.12 o 
  -2  21   2       96.07       99.69      5.79 o 
  -1  21   2       28.95       29.79      2.16 o 
   0  21   2      247.06      233.90      8.74 o 
   1  21   2        4.47        4.53      1.44 o 
   2  21   2        3.87        4.15      1.58 o 
   3  21   2       48.58       35.47      3.45 o 
   4  21   2        7.96        8.05      2.47 o 
   5  21   2        0.27        2.02      3.49 o 
  -6  22   2        1.06        0.30      1.38 o 
  -5  22   2        1.02        1.64      1.45 o 
  -4  22   2        6.73        4.25      1.36 o 
  -3  22   2        0.51        0.13      1.11 o 
  -2  22   2        4.32        4.62      1.64 o 
  -1  22   2      177.25      192.86      7.30 o 
   0  22   2      326.10      319.02     14.20 o 
   1  22   2        4.36        2.24      1.44 o 
   2  22   2        2.42        3.20      1.60 o 
   3  22   2       20.10       14.03      2.03 o 
   4  22   2        1.76       -2.81      1.87 o 
   5  22   2        1.14        0.17      3.62 o 
  -6  23   2        0.57        1.79      1.47 o 
  -5  23   2        4.56        3.25      1.47 o 
  -4  23   2        4.08        5.48      1.40 o 
  -3  23   2        2.77        0.52      1.10 o 
  -2  23   2       14.11       15.36      1.72 o 
  -1  23   2       13.92       14.08      2.40 o 
   0  23   2        6.12        9.83      2.32 o 
   1  23   2       60.34       46.27      5.38 o 
   2  23   2       88.61       77.63      5.25 o 
   3  23   2        9.47        8.16      2.97 o 
   4  23   2        0.08       -2.89      4.61 o 
  -5  24   2        4.23        7.45      1.63 o 
  -4  24   2        1.07        1.37      1.19 o 
  -3  24   2        0.68        1.13      1.15 o 
  -2  24   2        0.19       -1.24      0.83 o 
  -1  24   2        0.04        0.42      1.67 o 
   0  24   2       18.05       19.49      2.86 o 
   1  24   2      164.59      149.87      6.43 o 
   2  24   2       77.86       75.24      5.61 o 
   3  24   2        0.28       -1.48      1.54 o 
   4  24   2        0.36       -0.75      2.22 o 
  -5  25   2        0.53       -0.11      1.15 o 
  -4  25   2        0.06        0.97      1.29 o 
  -3  25   2        2.43        3.49      1.72 o 
  -2  25   2       45.93       50.26      3.03 o 
  -1  25   2       86.29       78.95      5.27 o 
   0  25   2        6.69        9.49      2.43 o 
   1  25   2        3.84        4.38      1.80 o 
   2  25   2        3.37        5.28      1.84 o 
   3  25   2        0.01        1.93      1.80 o 
   4  25   2        5.06        1.86      3.08 o 
  -4  26   2        2.67        1.86      1.36 o 
  -3  26   2        6.70        8.56      2.18 o 
  -2  26   2        1.05       -0.08      2.22 o 
  -1  26   2       11.44       13.71      2.97 o 
   0  26   2        0.20       -2.61      1.74 o 
   1  26   2        0.06       -1.47      1.43 o 
   2  26   2        5.66        6.91      2.02 o 
   3  26   2       15.96       14.11      3.04 o 
  -4  27   2        2.86        4.43      1.54 o 
  -3  27   2       11.51        9.06      2.27 o 
  -2  27   2       10.55       13.67      2.57 o 
  -1  27   2        1.86        2.48      2.54 o 
   0  27   2       12.86       13.93      2.84 o 
   1  27   2        4.47        5.30      1.77 o 
   2  27   2       11.70        7.48      2.08 o 
   3  27   2        9.59        6.16      2.03 o 
  -3  28   2        2.68        2.62      5.49 o 
  -2  28   2        7.38        5.93      2.10 o 
  -1  28   2        0.16       -3.03      3.25 o 
   0  28   2        0.09        0.42      2.10 o 
   1  28   2        1.31        5.48      2.49 o 
   2  28   2        0.51        0.78      1.75 o 
  -3  29   2        0.00       -1.18      1.61 o 
  -2  29   2        2.39        2.49      3.04 o 
  -1  29   2        0.10       -0.86      1.96 o 
   0  29   2        0.04       -2.39      4.98 o 
   1  29   2        0.02       -2.58      2.12 o 
  -2  30   2        6.81       11.17      2.62 o 
  -1  30   2        3.58        4.15      2.32 o 
   0  30   2        0.02       -1.91      2.08 o 
  -9   0   3        0.01        1.81      2.80 o 
  -7   0   3       21.11       23.01      2.31 o 
  -5   0   3        1.10       -0.36      0.77 o 
  -3   0   3       39.62       47.42      2.05 o 
  -1   0   3       53.88       45.77      2.36 o 
   1   0   3     3178.95     3164.29    120.34 o 
   3   0   3      708.25      767.15     41.88 o 
   5   0   3        6.62       17.53      3.49 o 
  -9   1   3       12.53       12.69      2.65 o 
  -8   1   3        0.38        0.56      1.05 o 
  -7   1   3       38.83       43.89      2.35 o 
  -6   1   3       13.64       15.03      1.24 o 
  -5   1   3       69.99       77.33      2.49 o 
  -4   1   3      390.01      372.15      8.86 o 
  -3   1   3        0.22       -0.15      0.30 o 
  -2   1   3      316.52      264.50      7.62 o 
  -1   1   3      232.21      186.02      5.41 o 
   0   1   3      654.71      706.83     19.32 o 
   1   1   3      958.97      932.70     25.35 o 
   2   1   3      705.02      716.55     27.42 o 
   3   1   3       79.39       84.09      4.48 o 
   4   1   3       16.08       15.96      2.19 o 
   5   1   3        3.36        4.16      1.64 o 
  -9   2   3        0.10       -1.90      2.80 o 
  -8   2   3        9.44       10.97      1.47 o 
  -7   2   3       15.18       19.56      1.98 o 
  -6   2   3        5.12        3.87      1.07 o 
  -5   2   3        4.46        6.73      0.91 o 
  -4   2   3      144.82      132.85      3.93 o 
  -3   2   3        0.31       -0.01      0.30 o 
  -2   2   3        6.04        9.13      0.78 o 
  -1   2   3      538.85      553.45     15.25 o 
   0   2   3      425.24      496.05     13.68 o 
   1   2   3      303.50      307.25      8.64 o 
   2   2   3        2.67        1.99      0.94 o 
   3   2   3      181.09      193.57      8.47 o 
   4   2   3        2.31        1.24      1.23 o 
   5   2   3       40.51       32.41      4.67 o 
  -9   3   3        0.37        4.31      3.58 o 
  -8   3   3       13.97       11.99      1.71 o 
  -7   3   3       43.43       52.86      2.94 o 
  -6   3   3       21.91       22.54      2.24 o 
  -5   3   3       39.13       39.74      1.84 o 
  -4   3   3      255.85      252.01      6.77 o 
  -3   3   3       17.58       18.20      0.93 o 
  -2   3   3     2264.01     2350.31     63.41 o 
  -1   3   3     1479.28     1578.83     42.70 o 
   0   3   3      655.44      638.94     17.49 o 
   1   3   3       18.49       16.23      0.87 o 
   2   3   3       43.89       38.64      3.71 o 
   3   3   3        3.37        2.64      1.12 o 
   4   3   3       27.26       26.42      2.65 o 
   5   3   3       38.63       40.94      5.41 o 
  -8   4   3        0.05       -1.58      1.05 o 
  -7   4   3       36.07       47.69      4.63 o 
  -6   4   3        1.65        1.76      0.97 o 
  -5   4   3       89.26      106.38      3.91 o 
  -4   4   3       80.46       81.71      2.70 o 
  -3   4   3       32.63       28.68      1.20 o 
  -2   4   3      168.69      167.47      5.05 o 
  -1   4   3       26.77       23.47      0.97 o 
   0   4   3        0.07       -0.47      0.31 o 
   1   4   3       26.31       26.06      1.14 o 
   2   4   3      105.81       98.15      3.66 o 
   3   4   3       45.37       51.48      6.40 o 
   4   4   3       43.64       46.80      3.42 o 
   5   4   3       24.33       23.81      3.30 o 
  -8   5   3        1.79        0.36      1.56 o 
  -7   5   3       11.48       10.65      1.56 o 
  -6   5   3       22.75       22.69      2.00 o 
  -5   5   3      209.94      244.41      7.63 o 
  -4   5   3      665.82      735.62     18.40 o 
  -3   5   3       62.49       81.86      2.51 o 
  -2   5   3      417.94      389.74     10.99 o 
  -1   5   3      892.41      884.44     21.70 o 
   0   5   3      104.09       97.06      2.78 o 
   1   5   3       15.59       16.67      0.90 o 
   2   5   3       54.65       49.84      2.24 o 
   3   5   3       17.56       17.74      1.42 o 
   4   5   3       27.48       21.34      4.42 o 
   5   5   3       27.41       22.93      2.78 o 
   6   5   3        3.76       -0.60      2.63 o 
  -8   6   3        1.18        0.27      1.60 o 
  -7   6   3        0.00       -1.53      1.02 o 
  -6   6   3       10.86       10.76      1.38 o 
  -5   6   3      236.33      262.99      9.26 o 
  -4   6   3       99.53      107.96      3.33 o 
  -3   6   3      105.45      115.60      3.70 o 
  -2   6   3        3.53        3.36      1.18 o 
  -1   6   3      564.26      573.82     14.23 o 
   0   6   3       52.66       54.88      1.78 o 
   1   6   3      340.74      333.56      8.51 o 
   2   6   3      110.67      128.87      9.05 o 
   3   6   3        5.09        3.81      0.82 o 
   4   6   3       24.76       19.61      1.98 o 
   5   6   3        7.69        9.41      1.73 o 
   6   6   3        7.60        4.78      3.40 o 
  -8   7   3        0.04        0.32      1.64 o 
  -7   7   3        1.53       -1.34      0.90 o 
  -6   7   3       87.50       85.89      3.51 o 
  -5   7   3      190.77      211.71      6.71 o 
  -4   7   3       80.84       79.34      2.61 o 
  -3   7   3     1287.08     1441.96     35.30 o 
  -2   7   3      363.57      354.05     10.07 o 
  -1   7   3      536.80      547.53     13.62 o 
   0   7   3        0.21        0.47      0.37 o 
   1   7   3       53.43       40.72      1.51 o 
   2   7   3        7.05        6.97      1.26 o 
   3   7   3       23.63       29.03      2.06 o 
   4   7   3       10.97       16.04      1.88 o 
   5   7   3        6.62        7.21      1.66 o 
   6   7   3       37.91       28.86      5.39 o 
  -8   8   3       14.99       20.11      2.59 o 
  -7   8   3        4.52        2.16      1.46 o 
  -6   8   3       25.59       31.77      1.95 o 
  -5   8   3       25.35       25.64      1.58 o 
  -4   8   3       46.48       42.65      1.70 o 
  -3   8   3      616.07      690.33     17.20 o 
  -2   8   3       54.42       64.67      2.36 o 
  -1   8   3      553.73      605.87     15.05 o 
   0   8   3       13.95       16.37      0.88 o 
   1   8   3      460.71      430.87     10.89 o 
   2   8   3        0.33       -0.08      0.54 o 
   3   8   3       10.94       11.39      1.17 o 
   4   8   3       62.46       41.75      2.78 o 
   5   8   3        2.89        2.75      1.47 o 
   6   8   3      118.77       90.43      8.92 o 
  -8   9   3       14.09       14.92      2.39 o 
  -7   9   3       12.78        8.67      1.84 o 
  -6   9   3        0.15        0.23      0.84 o 
  -5   9   3        0.37       -0.04      0.57 o 
  -4   9   3       15.93        9.79      0.90 o 
  -3   9   3        3.94        1.96      0.51 o 
  -2   9   3        1.67        1.45      0.53 o 
  -1   9   3      879.23      904.12     22.27 o 
   0   9   3      326.26      326.00      8.35 o 
   1   9   3      125.61      120.80      4.79 o 
   2   9   3       46.43       44.15      1.75 o 
   3   9   3       10.68       11.90      1.23 o 
   4   9   3      236.45      209.89      8.00 o 
   5   9   3        0.37        0.64      2.05 o 
   6   9   3       36.26       33.30      5.69 o 
  -8  10   3       46.87       47.55      4.43 o 
  -7  10   3       25.44       23.61      2.49 o 
  -6  10   3        4.12        2.65      1.15 o 
  -5  10   3        1.86        1.42      0.64 o 
  -4  10   3       11.61       13.56      1.01 o 
  -3  10   3       24.37       23.64      1.15 o 
  -2  10   3       16.90       17.96      1.11 o 
  -1  10   3      702.01      784.84     19.41 o 
   0  10   3       36.53       42.15      1.86 o 
   1  10   3        0.15        0.48      0.45 o 
   2  10   3      103.09      101.78      3.17 o 
   3  10   3       39.41       31.64      1.85 o 
   4  10   3      146.93      148.09      8.81 o 
   5  10   3        2.27        0.55      2.02 o 
   6  10   3       35.35       29.98      5.51 o 
  -8  11   3        1.10        2.77      1.82 o 
  -7  11   3       13.20       13.51      2.04 o 
  -6  11   3        4.54        6.41      1.88 o 
  -5  11   3        4.09        3.50      0.75 o 
  -4  11   3       23.59       17.09      1.11 o 
  -3  11   3        0.22        0.54      0.42 o 
  -2  11   3       10.24       15.60      1.06 o 
  -1  11   3      173.85      161.58      4.44 o 
   0  11   3        0.43       -0.33      0.37 o 
   1  11   3       66.10       69.62      2.32 o 
   2  11   3      744.82      675.85     19.00 o 
   3  11   3       10.58       10.67      1.25 o 
   4  11   3      126.31      126.31      7.20 o 
   5  11   3        0.69       -0.22      3.27 o 
   6  11   3        3.38        2.50      3.71 o 
  -8  12   3        3.68        4.34      2.00 o 
  -7  12   3       14.11       17.63      2.23 o 
  -6  12   3        1.81        0.82      1.17 o 
  -5  12   3        8.23        8.60      1.37 o 
  -4  12   3       20.71       19.24      1.19 o 
  -3  12   3       32.96       31.47      1.38 o 
  -2  12   3        0.26        0.30      0.48 o 
  -1  12   3       11.13       13.87      0.87 o 
   0  12   3       33.76       33.63      1.51 o 
   1  12   3      247.78      240.62      6.46 o 
   2  12   3       26.23       29.73      1.97 o 
   3  12   3        1.70        0.86      0.85 o 
   4  12   3       44.49       50.18      5.71 o 
   5  12   3        3.55        5.13      3.79 o 
   6  12   3        0.38       -4.78      3.19 o 
  -8  13   3       13.97       18.72      2.65 o 
  -7  13   3        7.32        9.23      1.90 o 
  -6  13   3        0.04        0.61      1.14 o 
  -5  13   3       42.98       44.68      2.69 o 
  -4  13   3        2.26        1.69      0.61 o 
  -3  13   3       23.31       21.90      1.17 o 
  -2  13   3       66.87       61.46      2.40 o 
  -1  13   3       59.09       47.12      1.98 o 
   0  13   3      221.13      222.78      5.98 o 
   1  13   3       12.44        9.68      1.00 o 
   2  13   3       38.56       38.21      1.76 o 
   3  13   3       29.64       26.55      2.72 o 
   4  13   3       19.07       14.65      4.44 o 
   5  13   3        0.07        0.60      3.32 o 
   6  13   3        0.27       -2.41      3.58 o 
  -8  14   3       29.44       25.66      2.86 o 
  -7  14   3        2.18        4.28      2.25 o 
  -6  14   3       33.23       30.23      2.52 o 
  -5  14   3        3.23        2.29      1.10 o 
  -4  14   3        4.26        4.00      0.75 o 
  -3  14   3        2.26        2.90      0.61 o 
  -2  14   3       40.59       36.83      1.77 o 
  -1  14   3        8.45        7.85      0.75 o 
   0  14   3      116.12      108.05      3.28 o 
   1  14   3       34.01       33.37      1.59 o 
   2  14   3      142.33      123.13      3.79 o 
   3  14   3       34.93       36.54      6.75 o 
   4  14   3       62.11       53.57      5.02 o 
   5  14   3        1.25       -4.22      3.27 o 
   6  14   3        9.74        6.51      4.52 o 
  -7  15   3       42.40       41.88      3.23 o 
  -6  15   3       84.44       88.46      4.42 o 
  -5  15   3        4.20        3.63      1.34 o 
  -4  15   3       38.84       35.82      2.27 o 
  -3  15   3        1.42        1.60      0.59 o 
  -2  15   3       67.16       64.73      2.56 o 
  -1  15   3        1.07        0.66      0.51 o 
   0  15   3       79.10       73.18      2.48 o 
   1  15   3        0.07        0.10      0.57 o 
   2  15   3        2.42        3.66      1.10 o 
   3  15   3        0.93        2.17      1.41 o 
   4  15   3        8.54       13.02      2.91 o 
   5  15   3       28.89       25.29      5.47 o 
  -7  16   3        2.59        1.45      1.55 o 
  -6  16   3       89.25       85.82      4.38 o 
  -5  16   3        8.42        8.62      3.37 o 
  -4  16   3       36.51       41.07      3.47 o 
  -3  16   3       19.46       21.62      1.28 o 
  -2  16   3       38.91       39.79      1.91 o 
  -1  16   3       18.99       17.67      1.25 o 
   0  16   3        1.47        1.49      0.57 o 
   1  16   3       41.49       37.25      1.90 o 
   2  16   3       41.09       38.32      2.28 o 
   3  16   3        3.95       -0.19      1.27 o 
   4  16   3        0.05       -0.79      3.04 o 
   5  16   3       26.76       30.42      5.90 o 
  -7  17   3        0.47        1.60      1.61 o 
  -6  17   3       90.43       82.55      4.27 o 
  -5  17   3        1.29        2.80      1.28 o 
  -4  17   3      270.94      240.13     11.09 o 
  -3  17   3        0.11        0.78      0.97 o 
  -2  17   3      106.60       96.75      3.49 o 
  -1  17   3        0.85        0.85      0.98 o 
   0  17   3        1.83        1.42      0.59 o 
   1  17   3        0.18       -0.18      0.58 o 
   2  17   3        3.68        1.27      1.02 o 
   3  17   3        4.48        4.51      1.64 o 
   4  17   3       29.25       29.73      5.51 o 
   5  17   3        0.01       -2.37      3.40 o 
  -7  18   3        2.06       -0.26      1.50 o 
  -6  18   3       11.94       18.02      2.18 o 
  -5  18   3       17.71       13.36      1.95 o 
  -4  18   3       14.10       12.60      1.67 o 
  -3  18   3       17.28       16.06      1.45 o 
  -2  18   3        6.85        7.22      0.99 o 
  -1  18   3       18.35       17.79      1.34 o 
   0  18   3       14.70       14.89      1.08 o 
   1  18   3       17.45       15.62      1.89 o 
   2  18   3        5.64        7.64      1.59 o 
   3  18   3        2.96        6.53      1.77 o 
   4  18   3        0.04        0.99      3.10 o 
   5  18   3        3.84        2.46      3.88 o 
  -7  19   3       12.15        9.25      2.05 o 
  -6  19   3       24.40       21.41      2.34 o 
  -5  19   3        1.53        0.68      1.17 o 
  -4  19   3       75.18       66.65      3.52 o 
  -3  19   3        8.49        8.78      1.46 o 
  -2  19   3       88.24       82.66      3.20 o 
  -1  19   3        0.01       -0.95      0.63 o 
   0  19   3        4.19        5.22      0.81 o 
   1  19   3        0.38        0.02      0.92 o 
   2  19   3       35.99       44.20      3.02 o 
   3  19   3        2.65        1.84      1.56 o 
   4  19   3        5.57        8.31      4.22 o 
   5  19   3        0.01       -4.72      3.14 o 
  -6  20   3       32.88       31.39      3.70 o 
  -5  20   3        0.61        0.00      1.46 o 
  -4  20   3        5.39        5.96      1.36 o 
  -3  20   3        1.77        1.59      1.02 o 
  -2  20   3       51.20       44.75      2.63 o 
  -1  20   3        2.70        1.52      0.75 o 
   0  20   3        2.58        1.81      0.95 o 
   1  20   3        0.05       -0.63      0.94 o 
   2  20   3        1.05        1.50      1.17 o 
   3  20   3        0.01        0.72      1.96 o 
   4  20   3        0.14        1.38      3.45 o 
  -6  21   3        0.53        0.70      1.34 o 
  -5  21   3        0.32        1.93      1.23 o 
  -4  21   3        0.15        0.24      0.91 o 
  -3  21   3        0.33       -0.72      0.81 o 
  -2  21   3        3.25        5.13      1.12 o 
  -1  21   3        0.38       -0.28      0.69 o 
   0  21   3        0.02        0.01      0.98 o 
   1  21   3       17.24       14.39      1.61 o 
   2  21   3       22.09       22.56      3.80 o 
   3  21   3       10.22        8.06      2.41 o 
   4  21   3        5.64        2.80      3.71 o 
  -6  22   3        1.07        1.36      1.40 o 
  -5  22   3        3.49        3.70      1.41 o 
  -4  22   3       22.34       23.60      1.87 o 
  -3  22   3       13.91       13.70      1.88 o 
  -2  22   3        1.36        1.32      0.88 o 
  -1  22   3       18.54       19.22      1.70 o 
   0  22   3       28.62       30.80      2.79 o 
   1  22   3        6.87        7.59      1.37 o 
   2  22   3        6.77        8.03      1.75 o 
   3  22   3        1.04        0.08      2.08 o 
   4  22   3        2.36        5.43      3.79 o 
  -6  23   3        5.17        5.67      1.72 o 
  -5  23   3        0.21       -0.45      1.13 o 
  -4  23   3        6.97        6.13      1.26 o 
  -3  23   3        0.01       -0.89      0.93 o 
  -2  23   3        1.99        1.21      0.92 o 
  -1  23   3        0.12        1.15      1.72 o 
   0  23   3       22.61       23.71      2.41 o 
   1  23   3       47.85       51.72      3.28 o 
   2  23   3        0.28       -1.26      1.47 o 
   3  23   3        7.83        7.96      2.59 o 
   4  23   3        5.14        6.72      4.09 o 
  -5  24   3        0.90        3.03      1.41 o 
  -4  24   3        0.19       -0.35      0.90 o 
  -3  24   3        3.98        3.82      1.20 o 
  -2  24   3        3.01        1.83      1.05 o 
  -1  24   3        0.00        0.95      1.76 o 
   0  24   3        0.40       -2.08      1.77 o 
   1  24   3        4.42        5.68      2.30 o 
   2  24   3        7.07        5.58      1.88 o 
   3  24   3        2.38        3.20      2.43 o 
  -5  25   3        2.23        5.40      1.55 o 
  -4  25   3        0.91        0.69      1.08 o 
  -3  25   3        0.22       -0.10      0.89 o 
  -2  25   3        0.00        0.12      1.54 o 
  -1  25   3       61.23       65.96      4.84 o 
   0  25   3       15.63       12.58      2.63 o 
   1  25   3        1.02        2.31      1.60 o 
   2  25   3       19.37       19.18      3.36 o 
   3  25   3        2.32       -0.46      4.24 o 
  -4  26   3        0.26       -1.13      1.31 o 
  -3  26   3        1.05        1.46      1.23 o 
  -2  26   3        4.36        7.04      2.14 o 
  -1  26   3       18.97       21.93      4.78 o 
   0  26   3        0.00       -2.79      1.86 o 
   1  26   3        2.35        1.05      1.68 o 
   2  26   3        0.06       -1.40      1.96 o 
  -4  27   3        5.34        7.31      1.69 o 
  -3  27   3        8.32       10.12      3.68 o 
  -2  27   3        8.05       10.81      2.44 o 
  -1  27   3        1.20        4.05      4.48 o 
   0  27   3        4.93        3.19      2.27 o 
   1  27   3        6.02        5.34      1.90 o 
   2  27   3        1.13       -2.44      1.63 o 
  -3  28   3       19.41       19.11      2.95 o 
  -2  28   3        0.04        0.76      1.92 o 
  -1  28   3        1.21        2.25      2.10 o 
   0  28   3        0.85       -0.56      2.10 o 
   1  28   3        0.01        0.64      1.66 o 
  -2  29   3        5.37        4.40      2.80 o 
  -1  29   3        1.99       -0.14      2.91 o 
   0  29   3        0.37        4.42      2.41 o 
  -8   0   4        0.07       -0.69      3.30 o 
  -6   0   4        6.66        6.24      1.28 o 
  -4   0   4        4.35        4.36      1.09 o 
  -2   0   4       45.51       59.09      5.21 o 
   0   0   4      217.29      226.46      9.41 o 
   2   0   4        1.61        2.37      1.46 o 
   4   0   4        0.01       -1.08      1.55 o 
   6   0   4        0.62        3.02      2.67 o 
  -9   1   4       13.34       15.45      2.11 o 
  -8   1   4        3.97        0.23      1.18 o 
  -7   1   4       11.45       13.84      1.72 o 
  -6   1   4       11.10       10.76      1.05 o 
  -5   1   4       17.28       13.85      0.98 o 
  -4   1   4       12.74       11.64      0.86 o 
  -3   1   4       24.31       20.31      1.27 o 
  -2   1   4      251.05      227.93      6.73 o 
  -1   1   4       60.45       51.87      2.57 o 
   0   1   4     1234.60     1336.07     36.27 o 
   1   1   4       98.55       91.38      3.01 o 
   2   1   4      190.20      164.47      7.26 o 
   3   1   4       30.47       33.14      2.77 o 
   4   1   4       10.98        9.44      1.89 o 
   5   1   4        1.00       -1.61      1.23 o 
   6   1   4        0.17       -0.05      1.55 o 
  -9   2   4       12.67       11.49      2.23 o 
  -8   2   4        2.00        2.18      1.27 o 
  -7   2   4       34.80       39.81      2.30 o 
  -6   2   4        6.41        6.41      0.89 o 
  -5   2   4       14.43       14.92      0.99 o 
  -4   2   4       27.80       26.72      1.28 o 
  -3   2   4       25.36       24.77      1.35 o 
  -2   2   4       44.40       44.75      1.87 o 
  -1   2   4     1065.88     1059.27     28.91 o 
   0   2   4       14.47       15.98      1.67 o 
   1   2   4      285.13      291.98      8.38 o 
   2   2   4       82.69       70.44      4.39 o 
   3   2   4        0.37        2.20      1.14 o 
   4   2   4        0.40        0.19      1.24 o 
   5   2   4        0.65       -0.63      1.21 o 
   6   2   4        0.02       -1.96      1.31 o 
  -8   3   4        0.24       -0.58      1.24 o 
  -7   3   4       32.01       30.68      2.08 o 
  -6   3   4        3.05        4.30      1.14 o 
  -5   3   4        8.96       11.15      0.89 o 
  -4   3   4        9.05        9.11      0.80 o 
  -3   3   4       63.52       64.22      3.46 o 
  -2   3   4      312.86      357.77     10.23 o 
  -1   3   4      933.00     1003.77     27.40 o 
   0   3   4       58.81       35.09      2.13 o 
   1   3   4       34.37       28.26      1.65 o 
   2   3   4      125.95      119.15      5.63 o 
   3   3   4        9.99        8.59      1.79 o 
   4   3   4       37.31       31.75      3.73 o 
   5   3   4        0.48       -0.13      1.38 o 
   6   3   4        4.27        3.19      1.75 o 
  -8   4   4        1.33       -1.01      1.18 o 
  -7   4   4       35.62       34.35      2.12 o 
  -6   4   4       15.22       16.23      1.36 o 
  -5   4   4      127.13      138.28      4.21 o 
  -4   4   4      149.62      139.13      4.06 o 
  -3   4   4      519.94      492.67     13.95 o 
  -2   4   4      368.65      383.09     10.92 o 
  -1   4   4      284.52      301.66      7.78 o 
   0   4   4       65.46       55.85      2.06 o 
   1   4   4       50.73       45.43      1.77 o 
   2   4   4       46.60       45.39      2.36 o 
   3   4   4       16.15       14.16      1.90 o 
   4   4   4        4.43        3.85      3.81 o 
   5   4   4        9.41        6.47      1.93 o 
   6   4   4       10.58       10.05      2.00 o 
  -8   5   4        0.75       -0.76      1.08 o 
  -7   5   4        8.26        9.37      1.31 o 
  -6   5   4        0.76        1.26      0.77 o 
  -5   5   4       53.14       56.39      2.21 o 
  -4   5   4       72.82       83.54      2.72 o 
  -3   5   4      872.87      853.05     23.61 o 
  -2   5   4       85.05       72.83      2.64 o 
  -1   5   4        1.17       -0.29      0.47 o 
   0   5   4       97.26       98.73      2.92 o 
   1   5   4        5.48        5.90      0.61 o 
   2   5   4       28.15       26.43      1.66 o 
   3   5   4        5.29        3.08      1.34 o 
   4   5   4       11.48       14.87      3.27 o 
   5   5   4        8.00        9.97      1.85 o 
   6   5   4       29.89       31.19      3.76 o 
  -8   6   4        3.34        1.19      1.63 o 
  -7   6   4        0.10       -1.15      0.77 o 
  -6   6   4       53.70       50.29      2.27 o 
  -5   6   4      107.03      100.09      3.29 o 
  -4   6   4      149.18      155.49      4.47 o 
  -3   6   4      431.11      427.33     12.24 o 
  -2   6   4      236.58      218.41      6.54 o 
  -1   6   4       97.77       83.79      2.54 o 
   0   6   4       34.21       31.68      1.33 o 
   1   6   4       57.45       47.44      1.85 o 
   2   6   4       32.78       30.57      3.20 o 
   3   6   4        0.29        0.62      0.93 o 
   4   6   4       88.88       79.22      6.01 o 
   5   6   4        2.10        1.84      1.37 o 
   6   6   4        0.13        2.19      1.93 o 
  -8   7   4        0.04       -1.65      1.38 o 
  -7   7   4        4.74        6.40      1.17 o 
  -6   7   4       34.73       35.02      1.87 o 
  -5   7   4       84.14       78.52      2.99 o 
  -4   7   4       58.94       55.70      2.20 o 
  -3   7   4       40.09       47.64      2.28 o 
  -2   7   4        4.55        4.57      0.67 o 
  -1   7   4       19.70       16.61      0.91 o 
   0   7   4       91.84       93.97      2.85 o 
   1   7   4        2.05        1.26      0.46 o 
   2   7   4        6.67        8.18      1.39 o 
   3   7   4      127.69      116.15     11.04 o 
   4   7   4       35.53       38.03      2.78 o 
   5   7   4        3.61        3.08      1.51 o 
   6   7   4       29.08       25.89      5.43 o 
  -8   8   4        4.26        2.41      1.72 o 
  -7   8   4        0.03       -0.42      0.75 o 
  -6   8   4       49.15       55.47      2.38 o 
  -5   8   4       38.25       31.94      1.66 o 
  -4   8   4       19.97       20.33      1.18 o 
  -3   8   4        0.94        0.55      0.53 o 
  -2   8   4        8.82       12.83      1.00 o 
  -1   8   4       38.70       31.03      1.29 o 
   0   8   4        0.47        0.92      0.49 o 
   1   8   4       71.43       70.84      2.34 o 
   2   8   4        7.28        7.50      1.33 o 
   3   8   4        1.23        0.39      1.36 o 
   4   8   4        3.12        7.12      1.64 o 
   5   8   4        5.85        6.74      2.37 o 
  -8   9   4       13.14        9.07      2.16 o 
  -7   9   4       25.60       21.25      2.04 o 
  -6   9   4       19.22       21.31      1.48 o 
  -5   9   4       11.82       13.78      1.11 o 
  -4   9   4       58.45       57.95      2.11 o 
  -3   9   4       10.42        8.51      0.91 o 
  -2   9   4       27.31       24.51      1.36 o 
  -1   9   4      157.40      155.64      4.31 o 
   0   9   4       43.14       48.42      1.79 o 
   1   9   4      115.87      106.69      3.23 o 
   2   9   4      117.87      114.03      4.05 o 
   3   9   4       45.04       39.36      5.09 o 
   4   9   4      153.41      128.55      7.12 o 
   5   9   4       31.09       21.65      3.43 o 
  -8  10   4        4.94        1.86      1.44 o 
  -7  10   4        8.42       10.01      1.60 o 
  -6  10   4        1.54        1.07      0.71 o 
  -5  10   4       51.63       46.43      1.94 o 
  -4  10   4        3.03        4.38      0.68 o 
  -3  10   4       41.90       37.56      1.77 o 
  -2  10   4        1.31        0.85      0.54 o 
  -1  10   4        6.37        7.33      0.69 o 
   0  10   4        5.87        6.18      0.71 o 
   1  10   4       78.24       85.38      5.58 o 
   2  10   4       43.78       41.94      3.17 o 
   3  10   4       20.99       25.45      4.79 o 
   4  10   4      119.63      129.65     14.11 o 
   5  10   4       18.10       16.61      4.07 o 
  -8  11   4        7.04        7.24      1.70 o 
  -7  11   4        0.12       -0.31      1.06 o 
  -6  11   4        3.88        3.00      1.07 o 
  -5  11   4        3.92        2.12      0.69 o 
  -4  11   4       30.60       28.00      1.40 o 
  -3  11   4        0.19       -0.58      0.50 o 
  -2  11   4       75.07       70.40      2.64 o 
  -1  11   4       21.48       19.12      1.06 o 
   0  11   4       14.72       13.32      0.94 o 
   1  11   4      338.42      305.38      8.09 o 
   2  11   4      240.01      245.42     10.93 o 
   3  11   4        6.92        7.03      2.75 o 
   4  11   4       15.47       18.05      4.70 o 
   5  11   4        0.31        4.05      3.02 o 
  -8  12   4        8.00       13.43      2.61 o 
  -7  12   4       11.67       13.72      1.80 o 
  -6  12   4        5.24        4.14      1.38 o 
  -5  12   4       12.74       13.26      1.07 o 
  -4  12   4        0.27        0.62      0.52 o 
  -3  12   4       24.90       25.63      1.51 o 
  -2  12   4        4.26        6.30      0.86 o 
  -1  12   4       36.87       36.34      1.51 o 
   0  12   4       43.90       40.76      1.88 o 
   1  12   4        5.46        7.00      1.14 o 
   2  12   4      712.33      682.48     23.49 o 
   3  12   4       99.17       82.74      4.07 o 
   4  12   4       97.44       85.51      5.85 o 
   5  12   4       23.07       20.94      3.56 o 
  -8  13   4       24.05       22.22      2.33 o 
  -7  13   4        0.06        2.19      1.21 o 
  -6  13   4       15.90       13.98      1.60 o 
  -5  13   4        0.02       -0.78      0.71 o 
  -4  13   4       32.14       31.36      1.51 o 
  -3  13   4        7.14        5.72      0.86 o 
  -2  13   4       17.63       14.85      1.19 o 
  -1  13   4       85.92       81.61      2.66 o 
   0  13   4      876.84      871.01     21.70 o 
   1  13   4       16.43       15.18      1.16 o 
   2  13   4      127.07      123.71      5.15 o 
   3  13   4       67.96       66.24      7.91 o 
   4  13   4        0.66       -4.09      2.93 o 
   5  13   4        5.01        9.10      2.89 o 
  -8  14   4       15.24       16.50      2.15 o 
  -7  14   4        0.66        1.58      1.23 o 
  -6  14   4       12.24       13.69      1.61 o 
  -5  14   4       15.04       12.07      1.35 o 
  -4  14   4        4.27        4.47      0.74 o 
  -3  14   4        0.53        0.38      0.60 o 
  -2  14   4       16.24       20.45      1.41 o 
  -1  14   4       87.10       87.10      2.83 o 
   0  14   4      485.62      519.12     14.27 o 
   1  14   4       59.64       64.63      2.47 o 
   2  14   4       67.16       70.10      6.40 o 
   3  14   4       41.80       46.56      4.43 o 
   4  14   4       40.18       48.57      4.77 o 
   5  14   4       18.46       23.68      3.87 o 
  -7  15   4        0.15       -0.15      1.15 o 
  -6  15   4       15.40       12.99      1.64 o 
  -5  15   4        2.58        1.98      0.90 o 
  -4  15   4       17.28       17.84      1.21 o 
  -3  15   4       16.78       17.73      1.36 o 
  -2  15   4      552.36      519.08     14.80 o 
  -1  15   4        3.32        3.62      0.76 o 
   0  15   4      123.85      147.17      8.15 o 
   1  15   4       21.40       23.00      1.69 o 
   2  15   4       38.51       48.75      7.03 o 
   3  15   4        1.59        3.08      2.97 o 
   4  15   4        0.02       -0.45      5.54 o 
   5  15   4        7.15        6.59      4.09 o 
  -7  16   4        1.10        0.84      1.21 o 
  -6  16   4        5.78        5.97      1.33 o 
  -5  16   4        0.50        0.07      0.82 o 
  -4  16   4       11.24       10.19      1.22 o 
  -3  16   4       78.57       80.82      3.18 o 
  -2  16   4      359.45      362.09     10.65 o 
  -1  16   4      107.56      103.21      3.30 o 
   0  16   4       22.98       27.01      1.66 o 
   1  16   4        0.08        1.40      1.11 o 
   2  16   4        8.10       12.37      2.29 o 
   3  16   4        0.64       -2.46      3.19 o 
   4  16   4        0.05       -0.10      2.19 o 
  -7  17   4        1.11        1.52      1.27 o 
  -6  17   4        1.69        1.68      1.12 o 
  -5  17   4       28.69       30.90      2.10 o 
  -4  17   4       32.69       34.77      2.05 o 
  -3  17   4        3.92        3.27      0.90 o 
  -2  17   4       12.40       12.07      1.36 o 
  -1  17   4        0.49        1.00      0.66 o 
   0  17   4       39.38       39.54      1.82 o 
   1  17   4       18.01       23.81      2.23 o 
   2  17   4        0.02       -0.13      1.29 o 
   3  17   4        1.13        0.05      1.90 o 
   4  17   4        0.08       -1.59      2.01 o 
  -7  18   4        0.10        1.14      1.22 o 
  -6  18   4        0.12        0.32      1.05 o 
  -5  18   4       11.81       12.66      1.54 o 
  -4  18   4      161.34      157.61      6.48 o 
  -3  18   4       78.75       76.34      3.99 o 
  -2  18   4        3.14        3.32      0.89 o 
  -1  18   4        5.82        7.04      0.88 o 
   0  18   4       16.83       18.46      1.43 o 
   1  18   4        0.33        0.75      0.99 o 
   2  18   4        0.28        1.10      1.34 o 
   3  18   4        9.42       15.76      3.07 o 
   4  18   4        0.68       -1.78      1.92 o 
  -7  19   4        4.72        5.41      1.47 o 
  -6  19   4       19.97       18.20      1.91 o 
  -5  19   4        0.11        0.89      0.97 o 
  -4  19   4       13.96       16.89      2.20 o 
  -3  19   4        0.65       -0.60      0.85 o 
  -2  19   4       18.92       18.22      1.49 o 
  -1  19   4        1.65        4.02      0.94 o 
   0  19   4       48.01       52.13      2.15 o 
   1  19   4        1.91        1.83      1.33 o 
   2  19   4        1.65        0.09      1.36 o 
   3  19   4        0.03       -0.91      1.82 o 
   4  19   4        2.35        3.24      2.69 o 
  -6  20   4       25.86       26.72      2.23 o 
  -5  20   4       50.81       49.80      2.71 o 
  -4  20   4        2.38        1.43      1.10 o 
  -3  20   4        0.26        0.19      1.32 o 
  -2  20   4        4.25        2.21      0.88 o 
  -1  20   4        3.12        5.94      1.05 o 
   0  20   4       13.61       13.26      1.45 o 
   1  20   4        3.14        3.17      1.18 o 
   2  20   4        3.93        4.81      1.66 o 
   3  20   4        0.68       -1.28      2.56 o 
   4  20   4        0.19       -1.38      3.66 o 
  -6  21   4        4.58        3.23      1.32 o 
  -5  21   4        0.94        0.56      1.03 o 
  -4  21   4       11.61       11.20      1.74 o 
  -3  21   4        4.89        6.80      1.38 o 
  -2  21   4       13.27       13.79      2.06 o 
  -1  21   4        5.30        5.33      1.02 o 
   0  21   4       49.92       51.65      2.65 o 
   1  21   4        1.82        3.23      1.17 o 
   2  21   4        2.14        5.77      1.74 o 
   3  21   4        0.00       -0.60      2.10 o 
  -6  22   4        5.59        8.32      1.51 o 
  -5  22   4        0.65       -0.70      0.98 o 
  -4  22   4        1.12        1.25      1.04 o 
  -3  22   4        0.08       -0.18      0.86 o 
  -2  22   4        1.17        0.83      0.86 o 
  -1  22   4       12.07       14.15      1.95 o 
   0  22   4        3.17        1.98      1.12 o 
   1  22   4        3.06        3.84      1.67 o 
   2  22   4       26.36       32.05      2.95 o 
   3  22   4       16.03       18.98      3.37 o 
  -5  23   4        6.82        6.96      1.36 o 
  -4  23   4        1.50        3.68      1.22 o 
  -3  23   4        5.84        5.23      1.26 o 
  -2  23   4       13.99       14.83      1.68 o 
  -1  23   4        0.14        0.82      1.58 o 
   0  23   4        0.82        1.31      1.07 o 
   1  23   4        0.38        1.12      1.21 o 
   2  23   4       14.78       15.19      2.36 o 
   3  23   4        2.33        2.02      3.27 o 
  -5  24   4        3.31        7.71      1.67 o 
  -4  24   4        0.06       -1.12      0.91 o 
  -3  24   4        0.13        0.06      0.88 o 
  -2  24   4        0.20        0.54      1.47 o 
  -1  24   4        0.91        0.50      1.68 o 
   0  24   4        3.20        3.05      1.18 o 
   1  24   4        0.88        2.24      1.35 o 
   2  24   4       16.45       24.60      2.79 o 
  -4  25   4        1.59        3.23      1.27 o 
  -3  25   4        0.36        1.34      1.02 o 
  -2  25   4        0.14        1.70      1.64 o 
  -1  25   4        0.88        1.74      2.24 o 
   0  25   4        2.78        4.93      1.53 o 
   1  25   4        6.11        8.63      2.15 o 
   2  25   4        1.27        5.57      2.55 o 
  -4  26   4        1.67        1.68      1.22 o 
  -3  26   4        0.21        3.89      2.39 o 
  -2  26   4        0.00       -1.34      1.49 o 
  -1  26   4        0.20        0.43      2.99 o 
   0  26   4        1.97        2.63      5.77 o 
   1  26   4        1.69        1.48      1.46 o 
  -3  27   4        5.75        6.89      3.47 o 
  -2  27   4        1.15        2.74      1.95 o 
  -1  27   4        3.80        6.03      5.90 o 
   0  27   4        6.92       10.44      2.69 o 
  -2  28   4        0.74        0.70      1.78 o 
  -1  28   4        0.34       -0.30      3.32 o 
  -7   0   5        8.46       15.36      2.50 o 
  -5   0   5        0.09        0.37      0.92 o 
  -3   0   5      277.57      261.03     11.09 o 
  -1   0   5       67.16       51.34      2.92 o 
   1   0   5       15.39       14.00      2.54 o 
   3   0   5       60.80       50.49      5.00 o 
   5   0   5       24.28       29.81      4.74 o 
  -8   1   5       15.89       17.54      2.11 o 
  -7   1   5       10.20       13.35      1.68 o 
  -6   1   5       15.17       15.19      1.57 o 
  -5   1   5       27.35       26.04      1.75 o 
  -4   1   5        1.75        2.84      0.73 o 
  -3   1   5       29.03       28.63      1.56 o 
  -2   1   5       38.29       43.65      1.89 o 
  -1   1   5       47.75       49.38      2.07 o 
   0   1   5        9.05       10.61      0.94 o 
   1   1   5        5.49        6.51      1.40 o 
   2   1   5        0.14       -0.07      0.94 o 
   3   1   5        6.80        7.24      2.33 o 
   4   1   5        3.99        3.15      1.59 o 
   5   1   5        1.07        1.46      2.76 o 
  -8   2   5        0.97       -0.29      1.07 o 
  -7   2   5       40.39       37.00      3.07 o 
  -6   2   5       73.07       66.39      3.04 o 
  -5   2   5        5.56        4.69      0.91 o 
  -4   2   5        0.00        0.56      0.56 o 
  -3   2   5       52.31       38.23      3.89 o 
  -2   2   5       61.08       55.73      2.25 o 
  -1   2   5       38.91       34.14      1.62 o 
   0   2   5        0.23        0.45      0.52 o 
   1   2   5        0.00       -0.56      0.48 o 
   2   2   5        2.33        3.32      1.19 o 
   3   2   5       15.54       16.87      2.37 o 
   4   2   5        0.47       -0.28      1.22 o 
   5   2   5       12.01        9.29      2.31 o 
  -8   3   5        2.22        1.96      1.30 o 
  -7   3   5        0.00       -1.23      0.84 o 
  -6   3   5        4.42        4.77      1.08 o 
  -5   3   5       11.43       12.30      1.29 o 
  -4   3   5       14.47       10.77      1.50 o 
  -3   3   5       15.15       13.13      1.12 o 
  -2   3   5        5.01        5.76      0.82 o 
  -1   3   5        1.65        1.23      0.52 o 
   0   3   5       71.46       80.89      4.18 o 
   1   3   5      103.40      101.68      3.42 o 
   2   3   5        3.39        4.15      1.40 o 
   3   3   5        0.89        2.63      1.46 o 
   4   3   5        1.59        0.93      1.21 o 
   5   3   5        2.44        0.83      1.59 o 
  -8   4   5        5.47        2.98      1.36 o 
  -7   4   5        2.46        2.20      1.04 o 
  -6   4   5        3.77        6.18      1.15 o 
  -5   4   5       38.48       33.34      1.94 o 
  -4   4   5      134.45      121.60      4.22 o 
  -3   4   5       18.89       21.77      1.40 o 
  -2   4   5        1.51        1.29      0.57 o 
  -1   4   5       90.32       72.02      2.37 o 
   0   4   5      127.09      119.50      3.92 o 
   1   4   5       10.72        9.94      1.18 o 
   2   4   5        8.23       13.19      1.87 o 
   3   4   5        1.22        2.10      1.36 o 
   4   4   5        1.78        1.36      1.41 o 
   5   4   5        5.62        4.89      1.90 o 
  -8   5   5        0.10       -0.47      1.29 o 
  -7   5   5        3.36        2.90      1.07 o 
  -6   5   5        0.78        0.71      0.77 o 
  -5   5   5       52.41       47.05      2.30 o 
  -4   5   5       51.89       44.35      2.11 o 
  -3   5   5      196.19      184.15      5.78 o 
  -2   5   5        0.69        1.14      0.58 o 
  -1   5   5        3.51        4.38      0.66 o 
   0   5   5        1.42        0.61      0.54 o 
   1   5   5        1.66        0.09      0.94 o 
   2   5   5        4.88        6.27      1.50 o 
   3   5   5        0.95        1.55      1.24 o 
   4   5   5        2.20        2.69      1.29 o 
   5   5   5        8.84        9.23      1.88 o 
  -8   6   5        0.13       -0.50      1.02 o 
  -7   6   5        2.16        1.16      1.06 o 
  -6   6   5        0.20        1.40      0.82 o 
  -5   6   5       40.84       34.97      2.00 o 
  -4   6   5       33.20       30.83      2.26 o 
  -3   6   5       11.16        8.31      0.98 o 
  -2   6   5       88.05       88.17      3.16 o 
  -1   6   5       46.05       43.68      1.71 o 
   0   6   5        2.69        3.40      0.65 o 
   1   6   5        6.78        7.48      1.00 o 
   2   6   5       30.61       30.40      4.07 o 
   3   6   5       12.84       13.83      1.77 o 
   4   6   5        0.20       -1.01      1.11 o 
   5   6   5        1.18        2.68      1.58 o 
  -8   7   5        0.13       -1.96      1.31 o 
  -7   7   5        4.49        2.32      1.05 o 
  -6   7   5        1.79        2.77      0.96 o 
  -5   7   5      102.09       91.67      3.08 o 
  -4   7   5       20.72       21.41      1.50 o 
  -3   7   5      187.99      158.55      5.85 o 
  -2   7   5      274.17      259.45      7.76 o 
  -1   7   5       97.79      101.29      3.72 o 
   0   7   5       15.53       17.16      1.45 o 
   1   7   5       44.63       45.65      2.23 o 
   2   7   5        0.85       -0.13      2.26 o 
   3   7   5       36.18       35.74      2.64 o 
   4   7   5       26.68       19.74      2.26 o 
   5   7   5       20.33       12.38      2.90 o 
  -8   8   5        2.45        1.07      1.61 o 
  -7   8   5       21.54       20.15      2.27 o 
  -6   8   5        9.47        6.86      1.15 o 
  -5   8   5       34.45       36.36      1.73 o 
  -4   8   5        0.06       -0.16      0.57 o 
  -3   8   5        0.96        0.44      0.59 o 
  -2   8   5        0.21       -0.33      0.56 o 
  -1   8   5      235.75      210.71      5.74 o 
   0   8   5      245.81      237.24      6.47 o 
   1   8   5       22.96       21.65      2.76 o 
   2   8   5       64.05       64.42      3.46 o 
   3   8   5        5.57        7.83      2.60 o 
   4   8   5        0.15        1.92      1.74 o 
   5   8   5        0.61        0.61      3.21 o 
  -8   9   5        0.31       -0.02      1.59 o 
  -7   9   5       29.59       27.69      3.05 o 
  -6   9   5        1.70        1.91      0.87 o 
  -5   9   5       22.13       20.34      1.33 o 
  -4   9   5       16.69       17.67      1.38 o 
  -3   9   5       22.41       22.24      1.45 o 
  -2   9   5       24.93       24.64      1.47 o 
  -1   9   5      332.04      310.21      8.16 o 
   0   9   5      194.23      195.24      5.46 o 
   1   9   5      241.66      240.53      7.47 o 
   2   9   5        3.55        6.72      3.06 o 
   3   9   5       15.55       12.93      1.87 o 
   4   9   5       62.04       58.28      4.97 o 
   5   9   5       11.73       12.08      2.86 o 
  -8  10   5        4.70        8.51      2.01 o 
  -7  10   5       10.56       11.80      2.06 o 
  -6  10   5        6.54        5.71      1.06 o 
  -5  10   5        2.35        2.91      0.71 o 
  -4  10   5       10.32        9.83      1.11 o 
  -3  10   5       21.78       20.41      1.43 o 
  -2  10   5       69.51       66.00      2.61 o 
  -1  10   5        0.35       -0.02      0.59 o 
   0  10   5      135.72      142.45      4.21 o 
   1  10   5      101.36      103.70      4.35 o 
   2  10   5      203.81      196.63      9.68 o 
   3  10   5       39.31       33.86      4.00 o 
   4  10   5        0.32       -0.60      2.93 o 
  -8  11   5        0.22        2.14      2.14 o 
  -7  11   5        0.41        0.67      1.37 o 
  -6  11   5        0.85        0.40      0.79 o 
  -5  11   5       11.75       13.88      1.12 o 
  -4  11   5       23.88       20.23      1.50 o 
  -3  11   5       16.06       15.34      1.27 o 
  -2  11   5        1.40        2.67      0.73 o 
  -1  11   5       64.40       55.61      2.08 o 
   0  11   5      137.46      136.87      4.10 o 
   1  11   5       13.92       12.65      1.48 o 
   2  11   5      523.02      543.21     18.96 o 
   3  11   5      110.37       97.96      9.44 o 
   4  11   5       10.01       11.22      2.86 o 
  -8  12   5        2.81        4.00      1.78 o 
  -7  12   5        1.67        2.59      1.52 o 
  -6  12   5        5.42        5.71      1.15 o 
  -5  12   5        3.80        3.80      0.78 o 
  -4  12   5        0.12        0.31      0.64 o 
  -3  12   5        2.93        4.25      0.87 o 
  -2  12   5       10.93       10.73      1.10 o 
  -1  12   5        0.74        0.14      0.56 o 
   0  12   5       36.05       44.38      4.70 o 
   1  12   5       22.42       23.80      1.87 o 
   2  12   5       13.81       18.27      2.52 o 
   3  12   5        0.06        1.64      3.02 o 
   4  12   5       58.39       50.76      4.90 o 
  -7  13   5        1.29        0.71      1.31 o 
  -6  13   5        1.04        0.88      0.93 o 
  -5  13   5        0.19       -0.04      0.59 o 
  -4  13   5        6.84        5.85      0.99 o 
  -3  13   5       74.53       70.38      2.86 o 
  -2  13   5      102.99       96.07      3.52 o 
  -1  13   5        6.16        6.94      0.86 o 
   0  13   5      377.24      375.67      9.88 o 
   1  13   5       62.83       57.91      2.73 o 
   2  13   5        8.79       12.85      1.90 o 
   3  13   5       25.52       27.97      4.03 o 
   4  13   5       62.04       73.06      9.05 o 
  -7  14   5        1.81        2.92      1.60 o 
  -6  14   5       14.42       13.59      1.59 o 
  -5  14   5        1.09        0.79      0.93 o 
  -4  14   5        8.33        9.84      1.18 o 
  -3  14   5        0.38        0.93      0.86 o 
  -2  14   5       14.97       14.64      1.48 o 
  -1  14   5       24.63       25.10      1.54 o 
   0  14   5      393.98      420.33     10.97 o 
   1  14   5      112.74      108.32      4.60 o 
   2  14   5        0.52       -1.49      3.75 o 
   3  14   5        0.16        2.01      4.59 o 
   4  14   5        0.21        1.21      3.71 o 
  -7  15   5        1.33        1.51      1.50 o 
  -6  15   5       18.61       22.07      2.07 o 
  -5  15   5        0.00        0.96      0.78 o 
  -4  15   5        0.80        1.79      0.80 o 
  -3  15   5       15.02       16.66      1.45 o 
  -2  15   5      307.89      301.18      9.12 o 
  -1  15   5      173.90      174.71      5.72 o 
   0  15   5        0.00        2.32      1.55 o 
   1  15   5        0.00        0.32      1.13 o 
   2  15   5       48.05       55.52      4.61 o 
   3  15   5        0.02        0.39      2.63 o 
   4  15   5        5.61        9.65      4.52 o 
  -7  16   5        2.89        3.57      1.64 o 
  -6  16   5        8.32        7.66      1.37 o 
  -5  16   5        0.40        1.89      1.33 o 
  -4  16   5        1.82        2.19      1.13 o 
  -3  16   5        7.92       11.14      1.29 o 
  -2  16   5      317.17      322.14      9.70 o 
  -1  16   5      111.77      116.95      3.69 o 
   0  16   5        3.14        3.67      0.84 o 
   1  16   5        1.01        0.67      1.19 o 
   2  16   5       25.34       31.06      3.56 o 
   3  16   5       15.71       15.61      3.15 o 
  -7  17   5        0.82        1.83      1.49 o 
  -6  17   5        0.00        0.01      0.97 o 
  -5  17   5        0.60        3.19      1.35 o 
  -4  17   5      424.74      387.54     13.70 o 
  -3  17   5        9.00       13.98      1.90 o 
  -2  17   5       96.49       98.73      5.81 o 
  -1  17   5        7.02        6.02      0.99 o 
   0  17   5       70.85       69.75      2.63 o 
   1  17   5       13.53       16.13      1.98 o 
   2  17   5        4.54        9.53      2.45 o 
   3  17   5        1.25        4.40      2.71 o 
  -6  18   5        0.85        2.90      1.19 o 
  -5  18   5       15.51       15.49      2.07 o 
  -4  18   5       87.14       96.94      4.69 o 
  -3  18   5      102.50      110.65      4.38 o 
  -2  18   5       27.65       24.39      1.83 o 
  -1  18   5        5.59        5.22      1.02 o 
   0  18   5       11.98       13.07      1.37 o 
   1  18   5        8.29        7.95      1.66 o 
   2  18   5        0.48        0.38      1.77 o 
   3  18   5        8.79        9.55      2.94 o 
  -6  19   5       68.02       64.23      4.36 o 
  -5  19   5        4.04        5.66      1.53 o 
  -4  19   5       29.93       30.29      2.51 o 
  -3  19   5        1.52        2.48      1.14 o 
  -2  19   5      167.25      165.45      6.86 o 
  -1  19   5        4.55        4.54      1.03 o 
   0  19   5        5.17        6.72      1.21 o 
   1  19   5        0.16        2.10      1.35 o 
   2  19   5        6.75        9.97      2.60 o 
   3  19   5        4.40        8.31      2.75 o 
  -6  20   5       33.72       31.94      3.22 o 
  -5  20   5       30.63       28.99      2.68 o 
  -4  20   5        3.74        1.96      1.20 o 
  -3  20   5       27.53       27.74      2.81 o 
  -2  20   5        0.03        0.83      0.87 o 
  -1  20   5       24.19       29.20      1.93 o 
   0  20   5       25.90       24.42      3.46 o 
   1  20   5       28.23       38.15      2.93 o 
   2  20   5        0.28        1.43      2.41 o 
  -6  21   5        8.21        8.01      2.15 o 
  -5  21   5        1.04        0.99      1.64 o 
  -4  21   5        6.39        6.53      1.48 o 
  -3  21   5        5.85        4.87      2.07 o 
  -2  21   5        4.21        5.11      1.26 o 
  -1  21   5        2.20        2.51      1.33 o 
   0  21   5       34.81       39.50      2.47 o 
   1  21   5        1.07        4.92      1.68 o 
   2  21   5        0.64        1.13      2.05 o 
  -5  22   5       13.39       14.05      2.03 o 
  -4  22   5        3.18        5.13      2.25 o 
  -3  22   5        4.41        6.25      1.33 o 
  -2  22   5        1.98        2.62      1.04 o 
  -1  22   5        0.82       -1.67      1.11 o 
   0  22   5        7.37       11.88      1.90 o 
   1  22   5        3.33        6.21      1.76 o 
   2  22   5        3.86        6.05      2.74 o 
  -5  23   5        0.12        0.28      2.30 o 
  -4  23   5        0.93        2.04      1.13 o 
  -3  23   5        2.71        2.18      1.10 o 
  -2  23   5        0.07       -1.26      1.81 o 
  -1  23   5        2.64        4.97      1.99 o 
   0  23   5        4.12        7.39      2.44 o 
   1  23   5        0.06        0.91      1.49 o 
  -4  24   5        1.04        1.03      1.04 o 
  -3  24   5        1.36        1.80      1.13 o 
  -2  24   5        0.11        1.19      1.61 o 
  -1  24   5        0.07       -1.40      1.90 o 
   0  24   5        2.91        2.29      2.45 o 
   1  24   5       12.32       18.75      3.02 o 
  -3  25   5        6.62       10.85      2.38 o 
  -2  25   5        2.64        5.61      4.52 o 
  -1  25   5        0.04        1.74      1.82 o 
   0  25   5        2.67        7.10      2.31 o 
  -2  26   5        0.17       -1.70      2.50 o 
  -1  26   5       12.17       23.48      4.78 o 
  -8   0   6       98.11       84.86      9.97 o 
  -6   0   6       92.35       97.21      5.72 o 
  -4   0   6       18.56       13.99      2.54 o 
  -2   0   6        4.70        3.44      1.13 o 
   0   0   6        2.68        3.95      1.15 o 
   2   0   6        4.64        6.98      2.46 o 
   4   0   6        4.00        3.45      2.46 o 
  -8   1   6        0.21        2.02      2.19 o 
  -7   1   6        0.94        3.22      1.14 o 
  -6   1   6       40.85       41.04      2.48 o 
  -5   1   6        0.72        0.08      0.96 o 
  -4   1   6        0.90        0.21      0.97 o 
  -3   1   6        2.18        1.75      0.88 o 
  -2   1   6       63.40       60.80      2.53 o 
  -1   1   6       22.17       22.86      1.50 o 
   0   1   6       21.79       22.00      1.45 o 
   1   1   6        4.44        2.15      1.81 o 
   2   1   6        1.97        2.49      1.35 o 
   3   1   6       28.12       25.26      2.91 o 
   4   1   6        0.87        0.25      1.37 o 
  -8   2   6        9.95       12.24      1.87 o 
  -7   2   6       29.76       29.32      2.30 o 
  -6   2   6       87.07       86.14      3.71 o 
  -5   2   6        9.73        8.31      1.23 o 
  -4   2   6       56.00       54.63      2.51 o 
  -3   2   6      105.91      100.40      4.13 o 
  -2   2   6        2.43        3.18      0.80 o 
  -1   2   6        2.40        3.16      0.80 o 
   0   2   6        0.69        0.18      0.78 o 
   1   2   6       77.09       71.52      4.28 o 
   2   2   6        5.25        8.61      3.25 o 
   3   2   6       16.74       15.60      5.00 o 
   4   2   6        0.11        2.03      1.66 o 
  -8   3   6        1.79        2.51      1.32 o 
  -7   3   6       62.59       54.90      2.98 o 
  -6   3   6       49.70       44.97      2.54 o 
  -5   3   6       22.00       26.64      1.90 o 
  -4   3   6        8.02        8.29      1.16 o 
  -3   3   6       13.80       13.22      1.29 o 
  -2   3   6       16.97       14.86      1.86 o 
  -1   3   6       37.94       32.88      1.78 o 
   0   3   6        3.32        1.75      0.87 o 
   1   3   6       18.15       19.43      3.23 o 
   2   3   6       18.62       23.48      2.57 o 
   3   3   6        3.05        3.22      3.47 o 
   4   3   6        2.15        0.53      1.45 o 
  -8   4   6        0.06       -0.86      1.08 o 
  -7   4   6        0.12       -0.24      1.00 o 
  -6   4   6        2.98        2.35      1.03 o 
  -5   4   6      221.45      199.24      6.58 o 
  -4   4   6      347.62      334.33     10.05 o 
  -3   4   6        4.40        6.24      1.05 o 
  -2   4   6        3.08        2.74      0.84 o 
  -1   4   6        0.01        1.26      0.69 o 
   0   4   6        6.43        3.17      1.00 o 
   1   4   6       17.04       14.24      2.13 o 
   2   4   6        4.07        4.88      1.56 o 
   3   4   6        4.93        5.00      1.69 o 
   4   4   6        3.42        3.51      1.52 o 
  -8   5   6        0.02        0.20      1.48 o 
  -7   5   6        0.72        1.73      1.08 o 
  -6   5   6        1.56        1.13      1.37 o 
  -5   5   6      103.31       88.69      3.60 o 
  -4   5   6      291.66      277.08      8.56 o 
  -3   5   6       89.47       87.53      3.39 o 
  -2   5   6       45.45       43.93      3.07 o 
  -1   5   6      177.22      160.27      6.03 o 
   0   5   6       73.02       72.18      2.58 o 
   1   5   6       25.27       21.95      3.74 o 
   2   5   6        0.86        0.23      1.50 o 
   3   5   6        1.73        1.39      1.19 o 
   4   5   6        2.64        3.07      1.49 o 
  -8   6   6        1.38        0.55      1.53 o 
  -7   6   6        0.81        0.79      1.04 o 
  -6   6   6        1.83        1.89      1.22 o 
  -5   6   6        1.87        2.66      0.88 o 
  -4   6   6        0.70        1.00      0.84 o 
  -3   6   6      194.85      203.61      7.85 o 
  -2   6   6      679.92      672.36     21.73 o 
  -1   6   6       16.69       14.17      1.57 o 
   0   6   6       22.13       20.68      1.37 o 
   1   6   6       11.41       14.96      2.24 o 
   2   6   6       16.75       15.08      3.39 o 
   3   6   6        0.03       -0.68      1.07 o 
   4   6   6        0.76        4.45      1.61 o 
  -8   7   6        0.07        0.39      1.32 o 
  -7   7   6        1.13        1.58      1.06 o 
  -6   7   6        7.30        6.84      1.32 o 
  -5   7   6        0.85        1.06      0.74 o 
  -4   7   6        2.55        2.06      0.92 o 
  -3   7   6      285.99      251.81      8.88 o 
  -2   7   6      488.55      480.27     13.86 o 
  -1   7   6       22.28       22.09      2.23 o 
   0   7   6       17.57       16.47      1.68 o 
   1   7   6        0.41        0.53      1.60 o 
   2   7   6       24.63       28.11      3.03 o 
   3   7   6        0.88        0.57      1.24 o 
   4   7   6        1.57        2.97      1.55 o 
  -8   8   6        0.55       -2.82      2.35 o 
  -7   8   6        7.44        9.73      1.52 o 
  -6   8   6        3.49        3.37      1.02 o 
  -5   8   6        0.18       -0.46      1.42 o 
  -4   8   6       35.21       32.68      1.96 o 
  -3   8   6       13.59       12.92      1.33 o 
  -2   8   6        9.58        7.93      1.18 o 
  -1   8   6      188.41      189.70      6.07 o 
   0   8   6      393.50      438.45     12.85 o 
   1   8   6        0.88        1.20      1.14 o 
   2   8   6       22.80       23.76      3.32 o 
   3   8   6        0.22        1.37      1.32 o 
   4   8   6        5.84        7.08      2.41 o 
  -8   9   6        0.10       -0.44      1.37 o 
  -7   9   6        0.11        0.36      1.05 o 
  -6   9   6        1.51        0.35      0.79 o 
  -5   9   6        4.19        1.95      1.02 o 
  -4   9   6        2.17        0.97      0.77 o 
  -3   9   6       25.06       22.03      1.73 o 
  -2   9   6       37.61       31.59      2.04 o 
  -1   9   6       28.65       29.43      1.82 o 
   0   9   6      316.56      299.28     10.43 o 
   1   9   6        3.45        6.69      1.48 o 
   2   9   6        9.32       10.71      6.55 o 
   3   9   6        2.38        2.84      1.43 o 
  -7  10   6        6.43        6.48      1.77 o 
  -6  10   6        1.47        0.57      0.78 o 
  -5  10   6        2.73        1.71      0.85 o 
  -4  10   6        2.33        2.20      0.80 o 
  -3  10   6        0.00       -0.75      0.98 o 
  -2  10   6        5.27        7.26      1.06 o 
  -1  10   6        7.10        9.82      1.23 o 
   0  10   6        0.66        9.13      4.67 o 
   1  10   6       33.52       43.32      3.75 o 
   2  10   6       95.96       89.22      4.43 o 
   3  10   6        9.64        9.72      1.84 o 
  -7  11   6        0.01        0.37      1.29 o 
  -6  11   6        0.26        1.48      0.89 o 
  -5  11   6        0.06       -1.03      0.69 o 
  -4  11   6        3.48        2.90      0.86 o 
  -3  11   6        6.85        4.85      0.96 o 
  -2  11   6       37.14       34.20      2.29 o 
  -1  11   6       48.15       44.57      2.18 o 
   0  11   6       66.23       68.02      3.33 o 
   1  11   6       68.64       72.93      3.78 o 
   2  11   6       10.55       12.61      2.34 o 
   3  11   6       16.76       21.43      3.27 o 
  -7  12   6        0.02       -0.35      1.25 o 
  -6  12   6        0.67       -0.09      1.07 o 
  -5  12   6        3.90        2.01      0.90 o 
  -4  12   6        4.77        5.94      1.05 o 
  -3  12   6        1.74        2.05      0.80 o 
  -2  12   6       33.51       36.71      2.01 o 
  -1  12   6        5.25        5.20      0.96 o 
   0  12   6        0.63        2.00      2.37 o 
   1  12   6       23.76       33.01      4.59 o 
   2  12   6        3.64        4.68      1.54 o 
   3  12   6       26.79       32.13      3.81 o 
  -7  13   6       10.58       10.26      2.76 o 
  -6  13   6       11.89       10.60      1.94 o 
  -5  13   6        0.95       -0.61      0.93 o 
  -4  13   6       38.71       36.97      2.15 o 
  -3  13   6        0.07        0.07      0.69 o 
  -2  13   6        2.74        3.08      0.87 o 
  -1  13   6        1.35        1.07      0.73 o 
   0  13   6        4.15        3.92      1.19 o 
   1  13   6       69.27       77.36      7.09 o 
   2  13   6       21.97       25.22      3.49 o 
   3  13   6       13.32       22.35      5.86 o 
  -7  14   6        0.23       -0.34      1.31 o 
  -6  14   6        5.12        5.77      1.61 o 
  -5  14   6        2.86        4.07      1.05 o 
  -4  14   6        7.69        8.34      1.19 o 
  -3  14   6        0.01       -1.05      0.86 o 
  -2  14   6        0.07       -0.12      0.69 o 
  -1  14   6        7.72        6.74      1.07 o 
   0  14   6        5.52        4.35      1.16 o 
   1  14   6        3.84        5.17      2.20 o 
   2  14   6        9.90        8.26      2.91 o 
   3  14   6        0.00        5.74      2.47 o 
  -7  15   6        0.26       -0.61      1.27 o 
  -6  15   6       52.27       53.34      3.67 o 
  -5  15   6       22.00       22.64      2.34 o 
  -4  15   6       18.37       17.34      1.59 o 
  -3  15   6        1.57        0.76      0.81 o 
  -2  15   6        2.55        1.72      0.82 o 
  -1  15   6       14.04       14.42      1.38 o 
   0  15   6        0.01        0.98      0.86 o 
   1  15   6        0.07       -0.51      1.21 o 
   2  15   6        0.11       -0.47      1.83 o 
  -6  16   6        0.09        0.22      1.25 o 
  -5  16   6        3.14        3.52      1.36 o 
  -4  16   6       28.12       23.95      1.84 o 
  -3  16   6        7.91        7.71      1.21 o 
  -2  16   6       41.23       38.82      2.14 o 
  -1  16   6       24.25       25.14      1.74 o 
   0  16   6        3.46        2.97      1.15 o 
   1  16   6        0.80        4.83      2.84 o 
   2  16   6        1.35       -1.96      1.65 o 
  -6  17   6        2.03        1.86      1.37 o 
  -5  17   6        0.35       -0.37      1.04 o 
  -4  17   6        0.14        2.12      1.19 o 
  -3  17   6       64.25       63.86      2.91 o 
  -2  17   6        0.05        0.78      0.95 o 
  -1  17   6        4.53        4.58      0.99 o 
   0  17   6        1.15        1.71      1.03 o 
   1  17   6        7.62        6.25      3.02 o 
   2  17   6        0.49        2.71      2.89 o 
  -6  18   6        2.16        4.18      1.51 o 
  -5  18   6        0.29        0.27      1.08 o 
  -4  18   6       47.64       41.50      2.92 o 
  -3  18   6       12.64       13.28      1.47 o 
  -2  18   6        4.66        3.53      1.00 o 
  -1  18   6        7.00        7.29      1.16 o 
   0  18   6        5.49        7.45      2.00 o 
   1  18   6        2.45        3.10      2.80 o 
   2  18   6        0.03        0.43      2.46 o 
  -5  19   6        6.93        8.33      1.73 o 
  -4  19   6       17.51       17.12      2.02 o 
  -3  19   6        0.01        1.89      1.06 o 
  -2  19   6        0.01        0.53      0.84 o 
  -1  19   6       21.66       24.63      1.82 o 
   0  19   6        1.43        4.68      1.86 o 
   1  19   6        0.40        0.34      2.50 o 
  -5  20   6       20.78       30.56      2.73 o 
  -4  20   6        0.41        2.93      1.19 o 
  -3  20   6        0.03       -0.23      1.00 o 
  -2  20   6       13.68       13.95      1.51 o 
  -1  20   6        8.63       12.65      1.80 o 
   0  20   6        0.24        2.14      1.73 o 
   1  20   6        0.17        1.94      2.46 o 
  -5  21   6        0.02        0.77      1.13 o 
  -4  21   6       11.67       11.80      2.86 o 
  -3  21   6        0.67        2.06      1.21 o 
  -2  21   6        0.87        0.76      1.33 o 
  -1  21   6        0.82        2.65      1.38 o 
   0  21   6        0.10        1.97      1.64 o 
  -4  22   6        1.37        2.74      1.28 o 
  -3  22   6       15.06       21.92      4.24 o 
  -2  22   6        1.62        1.07      3.17 o 
  -1  22   6        7.17       13.82      1.98 o 
   0  22   6        0.83        2.16      2.13 o 
  -3  23   6        0.04        2.11      1.09 o 
  -2  23   6        1.89        4.61      2.54 o 
  -1  23   6        6.32       14.04      2.93 o 
  -7   0   7        0.24        1.77      2.37 o 
  -5   0   7      169.51      169.57      8.37 o 
  -3   0   7       40.25       43.36      3.23 o 
  -1   0   7        0.38        0.26      1.11 o 
   1   0   7       43.36       52.86      5.47 o 
   3   0   7       17.27       14.30      3.83 o 
  -7   1   7        0.78        5.35      1.41 o 
  -6   1   7       25.68       31.38      2.38 o 
  -5   1   7        0.32        2.25      1.02 o 
  -4   1   7       13.29       12.65      1.44 o 
  -3   1   7        5.50        4.66      0.96 o 
  -2   1   7       35.32       38.12      2.09 o 
  -1   1   7        4.38        4.81      1.16 o 
   0   1   7       12.03       17.69      2.63 o 
   1   1   7       18.42       30.93      3.14 o 
   2   1   7        0.44       -0.55      1.68 o 
   3   1   7        0.21        5.94      2.18 o 
  -7   2   7       66.83       65.53      6.57 o 
  -6   2   7      100.82       96.62      4.06 o 
  -5   2   7       16.69       16.38      1.86 o 
  -4   2   7        8.62        9.09      1.27 o 
  -3   2   7       38.84       37.23      2.14 o 
  -2   2   7        8.25       11.98      1.29 o 
  -1   2   7       43.82       42.92      2.25 o 
   0   2   7       14.76       18.73      2.38 o 
   1   2   7       17.10       24.21      6.33 o 
   2   2   7        6.53        8.59      1.99 o 
   3   2   7        5.21        7.90      2.17 o 
  -7   3   7        2.82        3.60      1.45 o 
  -6   3   7       72.82       65.96      3.22 o 
  -5   3   7        7.05        9.60      1.40 o 
  -4   3   7       84.74       96.68      3.81 o 
  -3   3   7       16.54       17.66      1.55 o 
  -2   3   7       28.19       31.01      1.93 o 
  -1   3   7       14.45       18.95      2.19 o 
   0   3   7       12.51       11.22      2.01 o 
   1   3   7        6.54        9.28      1.94 o 
   2   3   7       12.99       12.49      2.32 o 
   3   3   7        6.27        6.19      2.02 o 
  -7   4   7        0.40       -1.18      0.93 o 
  -6   4   7       36.59       41.14      2.59 o 
  -5   4   7       23.73       24.41      1.90 o 
  -4   4   7      162.40      171.53      5.85 o 
  -3   4   7       64.67       61.26      2.76 o 
  -2   4   7       19.85       17.50      1.53 o 
  -1   4   7      117.94       94.72      4.23 o 
   0   4   7        1.26        2.77      1.83 o 
   1   4   7        5.58       13.03      2.21 o 
   2   4   7        0.02        1.87      2.13 o 
   3   4   7        0.71        1.98      1.38 o 
  -7   5   7        0.06       -0.28      0.97 o 
  -6   5   7        0.54        0.64      0.95 o 
  -5   5   7       12.29       12.96      1.54 o 
  -4   5   7       93.45       89.57      3.65 o 
  -3   5   7       32.96       31.56      2.28 o 
  -2   5   7       31.39       33.36      2.03 o 
  -1   5   7       28.66       30.53      2.27 o 
   0   5   7       24.72       22.97      2.63 o 
   1   5   7        9.30        8.08      2.67 o 
   2   5   7        2.47        1.38      1.65 o 
   3   5   7        0.04        0.60      1.27 o 
  -7   6   7        2.40        0.51      1.32 o 
  -6   6   7        1.97        1.58      0.98 o 
  -5   6   7        8.83        9.73      1.36 o 
  -4   6   7       19.92       18.45      1.64 o 
  -3   6   7      163.53      149.51      5.19 o 
  -2   6   7       48.13       59.67      2.70 o 
  -1   6   7       43.02       50.14      2.46 o 
   0   6   7        0.99        4.37      5.13 o 
   1   6   7       10.16       10.36      3.83 o 
   2   6   7        0.06        1.26      1.54 o 
  -7   7   7        1.35        0.52      1.07 o 
  -6   7   7        6.17        6.85      1.62 o 
  -5   7   7       27.84       28.16      2.04 o 
  -4   7   7        2.68        1.62      1.11 o 
  -3   7   7       16.63       17.45      1.57 o 
  -2   7   7       65.79       58.58      2.66 o 
  -1   7   7       24.59       27.09      3.07 o 
   0   7   7        2.39        4.30      1.55 o 
   1   7   7        1.89        3.17      2.02 o 
   2   7   7        0.81        1.20      1.53 o 
  -7   8   7        0.93       -0.57      0.94 o 
  -6   8   7        0.10       -0.87      0.85 o 
  -5   8   7        9.50        9.83      1.39 o 
  -4   8   7       33.50       28.12      1.95 o 
  -3   8   7        4.80        6.69      1.13 o 
  -2   8   7        0.04        1.73      0.78 o 
  -1   8   7       50.68       52.23      2.48 o 
   0   8   7       16.82       18.31      2.45 o 
   1   8   7        6.63        7.51      3.17 o 
   2   8   7        1.38        4.18      1.75 o 
  -7   9   7        1.77        2.00      1.10 o 
  -6   9   7        0.47       -0.34      0.88 o 
  -5   9   7       44.70       37.91      2.35 o 
  -4   9   7        3.50        6.43      1.20 o 
  -3   9   7        4.25        2.87      0.94 o 
  -2   9   7       22.32       21.72      1.64 o 
  -1   9   7       12.04       13.47      2.06 o 
   0   9   7       13.28       14.53      2.24 o 
   1   9   7       10.43       15.53      2.47 o 
   2   9   7        1.42        3.40      1.74 o 
  -7  10   7        5.48        4.94      1.65 o 
  -6  10   7        4.02        4.61      1.22 o 
  -5  10   7        0.36       -1.21      0.89 o 
  -4  10   7        0.09       -0.54      0.78 o 
  -3  10   7        0.01        0.16      0.72 o 
  -2  10   7       15.61       15.59      1.45 o 
  -1  10   7        1.07        1.83      1.05 o 
   0  10   7       12.62       16.66      2.38 o 
   1  10   7        9.01       13.08      2.37 o 
   2  10   7       11.81       10.61      2.21 o 
  -7  11   7        6.17        6.80      1.85 o 
  -6  11   7        4.97        5.09      1.17 o 
  -5  11   7        1.55        1.52      0.94 o 
  -4  11   7        0.39       -0.37      0.72 o 
  -3  11   7        6.17        8.03      1.20 o 
  -2  11   7        3.81        4.44      0.98 o 
  -1  11   7        3.84        3.39      1.15 o 
   0  11   7        0.05        3.28      3.42 o 
   1  11   7       28.52       37.58      4.57 o 
   2  11   7        8.66       10.71      5.19 o 
  -6  12   7        3.01        2.96      1.11 o 
  -5  12   7        0.00       -1.20      0.80 o 
  -4  12   7        0.00       -0.84      0.71 o 
  -3  12   7        2.51        2.35      0.91 o 
  -2  12   7        3.09        4.96      1.01 o 
  -1  12   7        1.20        0.56      1.00 o 
   0  12   7        2.40        2.34      1.51 o 
   1  12   7        0.87        4.64      5.92 o 
   2  12   7        5.16        8.83      3.53 o 
  -6  13   7        0.20       -0.24      1.13 o 
  -5  13   7        1.97        1.79      1.03 o 
  -4  13   7        0.02       -1.08      0.72 o 
  -3  13   7        0.27       -0.55      0.69 o 
  -2  13   7       29.93       36.27      2.15 o 
  -1  13   7        0.07        0.87      1.01 o 
   0  13   7        0.06       -0.52      1.30 o 
   1  13   7        0.91        0.28      1.49 o 
  -6  14   7        2.13        0.86      1.25 o 
  -5  14   7        1.34       -0.20      0.86 o 
  -4  14   7        0.11       -0.25      0.79 o 
  -3  14   7        0.20        0.12      0.77 o 
  -2  14   7        0.36        0.56      0.77 o 
  -1  14   7        0.05        0.07      1.40 o 
   0  14   7        1.54        0.53      1.48 o 
   1  14   7       10.05       18.44      4.39 o 
  -6  15   7        0.33        0.27      1.15 o 
  -5  15   7        0.88       -0.02      0.96 o 
  -4  15   7        2.73        2.62      0.98 o 
  -3  15   7        0.34        1.32      1.14 o 
  -2  15   7        1.69        3.26      0.96 o 
  -1  15   7        0.07       -0.02      0.96 o 
   0  15   7       20.04       25.12      2.94 o 
   1  15   7        5.36       10.43      3.45 o 
  -5  16   7        0.65        0.74      1.04 o 
  -4  16   7        0.40       -1.04      0.75 o 
  -3  16   7        0.30        1.94      0.92 o 
  -2  16   7        2.65        2.64      0.97 o 
  -1  16   7        1.59        3.15      1.55 o 
   0  16   7        0.88        3.95      6.76 o 
   1  16   7        4.42        5.43      3.06 o 
  -5  17   7        0.55        1.79      1.43 o 
  -4  17   7        0.99        2.41      1.25 o 
  -3  17   7        0.50        0.12      0.80 o 
  -2  17   7        4.16        4.76      1.08 o 
  -1  17   7        7.72       14.00      1.83 o 
   0  17   7        2.67        4.05      2.84 o 
  -5  18   7        0.36        1.78      1.17 o 
  -4  18   7        0.20       -1.08      1.45 o 
  -3  18   7        0.32        0.05      1.00 o 
  -2  18   7        2.45        5.58      1.10 o 
  -1  18   7        0.18        1.24      1.18 o 
   0  18   7        0.39        5.77      3.14 o 
  -4  19   7        6.30       11.37      1.75 o 
  -3  19   7        6.93        6.52      1.28 o 
  -2  19   7        1.93        3.00      1.01 o 
  -1  19   7        1.91        4.08      3.90 o 
  -3  20   7        0.74        2.53      1.20 o 
  -2  20   7        1.43        2.62      1.82 o 
  -6   0   8       34.01       42.08      3.80 o 
  -4   0   8        6.00        4.49      1.81 o 
  -2   0   8        4.31        5.59      1.52 o 
   0   0   8        2.40        6.07      2.71 o 
  -7   1   8        0.21       -1.30      0.87 o 
  -6   1   8        3.54        5.92      1.28 o 
  -5   1   8        5.35        7.46      1.34 o 
  -4   1   8        0.10        0.59      1.12 o 
  -3   1   8        4.45        4.68      1.06 o 
  -2   1   8        0.06        1.15      0.82 o 
  -1   1   8        1.60       -1.18      1.15 o 
   0   1   8        1.28        2.09      1.47 o 
   1   1   8        0.63        3.45      1.74 o 
  -6   2   8       18.98       17.26      1.90 o 
  -5   2   8        0.19        0.35      0.92 o 
  -4   2   8       11.17       11.12      1.44 o 
  -3   2   8        0.03        0.77      0.93 o 
  -2   2   8        0.00       -1.04      0.69 o 
  -1   2   8        3.14        4.63      1.55 o 
   0   2   8        2.60        0.22      1.52 o 
   1   2   8        4.94        4.20      1.83 o 
  -6   3   8        0.14       -0.45      0.90 o 
  -5   3   8        1.63        0.29      0.92 o 
  -4   3   8        0.80        0.79      0.84 o 
  -3   3   8       16.09       14.77      1.55 o 
  -2   3   8        0.00       -0.23      0.89 o 
  -1   3   8        0.01        1.98      1.40 o 
   0   3   8        0.37        2.16      1.60 o 
   1   3   8        2.76        6.51      2.00 o 
  -6   4   8        1.64        1.16      1.01 o 
  -5   4   8        0.67        1.23      0.92 o 
  -4   4   8        5.94        5.67      1.16 o 
  -3   4   8        0.38        2.52      0.91 o 
  -2   4   8        0.09       -0.81      0.85 o 
  -1   4   8       10.05        9.77      1.96 o 
   0   4   8        8.98        6.95      1.93 o 
   1   4   8        6.60       10.97      2.31 o 
  -6   5   8        1.99        2.18      1.08 o 
  -5   5   8        4.61        5.66      1.29 o 
  -4   5   8        0.56        0.80      0.85 o 
  -3   5   8        2.30        3.32      0.99 o 
  -2   5   8        0.92        2.95      0.96 o 
  -1   5   8        0.03        1.44      1.46 o 
   0   5   8        8.32       10.76      5.28 o 
   1   5   8        0.19        4.68      2.54 o 
  -6   6   8        1.30       -0.10      0.88 o 
  -5   6   8        4.39        6.70      1.28 o 
  -4   6   8        0.08        0.36      0.86 o 
  -3   6   8        3.39        1.42      1.04 o 
  -2   6   8       30.70       30.14      2.04 o 
  -1   6   8        3.52        4.40      1.77 o 
   0   6   8        2.59        4.57      3.45 o 
   1   6   8        1.75        2.43      1.78 o 
  -6   7   8        3.74        4.35      1.28 o 
  -5   7   8        7.96        9.45      1.62 o 
  -4   7   8        0.06       -0.24      0.90 o 
  -3   7   8        9.65        7.68      1.23 o 
  -2   7   8        9.73       13.95      1.47 o 
  -1   7   8        0.00        0.78      1.51 o 
   0   7   8        3.28        7.22      1.89 o 
   1   7   8        0.02        2.76      1.66 o 
  -6   8   8        1.17        0.40      1.21 o 
  -5   8   8       13.58       14.09      1.66 o 
  -4   8   8        4.31        3.16      1.05 o 
  -3   8   8        7.95        8.93      1.29 o 
  -2   8   8        0.74        3.50      1.45 o 
  -1   8   8        0.05        0.49      1.40 o 
   0   8   8       23.28       24.70      4.03 o 
  -6   9   8        0.51        0.57      1.04 o 
  -5   9   8        3.96        4.43      1.19 o 
  -4   9   8       11.25       13.33      1.57 o 
  -3   9   8        2.01        3.70      1.07 o 
  -2   9   8        6.07       11.20      1.75 o 
  -1   9   8        9.20        6.81      1.88 o 
   0   9   8        0.01        6.71      5.54 o 
  -6  10   8        2.43        1.52      1.06 o 
  -5  10   8        0.13        0.72      0.96 o 
  -4  10   8        0.00        0.94      0.94 o 
  -3  10   8        7.60        6.90      1.23 o 
  -2  10   8        6.24        8.28      1.55 o 
  -1  10   8        0.30        1.05      1.42 o 
   0  10   8        2.24        0.08      1.51 o 
  -5  11   8        0.93        0.84      0.91 o 
  -4  11   8        3.69        3.16      1.01 o 
  -3  11   8        1.28        1.25      0.91 o 
  -2  11   8        6.05        7.32      1.46 o 
  -1  11   8        0.58        2.53      1.48 o 
   0  11   8        3.16        4.16      1.77 o 
  -5  12   8        5.61        5.57      1.31 o 
  -4  12   8        0.01        0.14      0.85 o 
  -3  12   8        0.06       -0.27      0.91 o 
  -2  12   8        1.72        1.72      1.16 o 
  -1  12   8        0.19        2.07      1.47 o 
   0  12   8        1.07        1.81      1.60 o 
  -5  13   8        7.01        8.23      1.41 o 
  -4  13   8        3.41        3.09      1.26 o 
  -3  13   8        0.69        0.41      0.98 o 
  -2  13   8        0.40       -0.30      0.99 o 
  -1  13   8        0.29       -1.10      1.31 o 
  -4  14   8        1.39        2.09      1.02 o 
  -3  14   8        0.02       -0.92      0.86 o 
  -2  14   8        4.65        7.86      1.63 o 
  -1  14   8        0.44       -0.10      1.40 o 
  -4  15   8        2.12        2.90      1.15 o 
  -3  15   8        2.76        4.87      1.19 o 
  -2  15   8        0.55        1.23      1.85 o 
  -5   0   9        7.20       11.77      2.33 o 
  -3   0   9        8.75       10.99      3.02 o 
  -5   1   9        0.63        1.43      1.03 o 
  -4   1   9        0.05       -0.14      0.96 o 
  -3   1   9        0.68        4.19      2.05 o 
  -2   1   9        0.04        0.93      1.35 o 
  -5   2   9        1.50        2.49      1.13 o 
  -4   2   9        2.50        4.93      1.35 o 
  -3   2   9        1.74        4.15      1.40 o 
  -2   2   9        1.75        3.36      1.63 o 
  -4   3   9        5.49        6.71      1.34 o 
  -3   3   9        1.83        4.13      1.44 o 
  -2   3   9        0.09        1.68      2.67 o 
  -4   4   9        8.65        9.62      1.51 o 
  -3   4   9        1.55        1.57      1.16 o 
  -2   4   9        8.88       12.38      3.27 o 
  -4   5   9        0.00        1.51      0.99 o 
  -3   5   9        0.19       -0.01      1.08 o 
  -2   5   9        9.71       18.28      3.36 o 
  -4   6   9        0.67        0.63      0.99 o 
  -3   6   9        0.83       -0.84      0.99 o 
  -2   6   9        3.01        8.62      2.37 o 
  -3   7   9        1.14        0.37      1.14 o 
                                                 
